# Supplementary material for: Comparative costs and activity from a sample of UK clinical trials units
Source: Trials. 2017 May 2;18:203. doi: 10.1186/s13063-017-1934-3 (PMC5414193; doi:10.1186/s13063-017-1934-3)
Supplement: Supplementary file 3 — Tasks by role – all CTUs. (XLSX 129 kb) [file 13063_2017_1934_MOESM3_ESM.xlsx]

## Sheet: Sheffield
Maps to (Sheffield CTRU roles)	QA	Trial Manager	Data Manager	Senior Statistician	Junior Statistician	RA	Administrator	CTU Advice	Clerical
	QA	Trial Manager	Data Manager	Senior Statistician	Junior Statistician	RA	Administrator	CTU Advice	Clerical
Funding & Grants
Literature review	0	0	0	0	0	0	0	1	0
Develop research question	0	0	0	1	0	0	0	1	0
Liaison with statisticians for design proposal and sample size	0	0	0	1	0	0	0	1	0
Scoping of requirements (staff and research costs)	0	0	0	0	0	0	0	1	0
Preliminary discussions on sponsorship arrangements	0	0	0	0	0	0	0	1	0
Costing / FEC	0	0	0	0	0	0	1	1	1
Negotiations with institution that will manage / receive funding	0	0	0	0	0	0	0	1	0
Completion & submission of grant application form	0	0	0	0	0	0	0	1	0
Grant Interview / Presentation	0	0	0	1	0	0	0	1	0
Revisions to proposal as required	0	0	0	0	0	0	0	1	0
Acceptance of offer and completion of contracts	0	1	0	0	0	0	1	1	1
Parallel / additional submissions to other funders	0	1	0	0	0	0	0	1	0
Confirmation of Sponsorship arrangements	0	1	0	0	0	0	0	0	0
Monitoring & pharmacovigilance
Development of trial monitoring plan	0	1	1	1	0	0	0	0	0
Assemble DMC	0	1	0	0	0	0	1	0	1
Assemble TSC	0	1	0	0	0	0	1	0	1
Declaration of Interests	0	1	0	0	0	0	0	0	0
Development of charters / procedures for oversight committees	0	1	0	0	0	0	0	0	0
Development & approval of trial specific pharmacovigilance SOPs and forms	0	1	0	0	0	0	0	0	0
Development of monitoring schedule, SOPs, forms	1	1	0	0	0	0	0	0	0
Preparation and submission of regular reports to DMC & TSC	0	1	0	1	1	0	0	0	0
Preparation and submission of annual safety report	0	1	0	0	0	1	0	0	0
Scheduling & facilitating Data Monitoring Committee meetings	0	1	0	0	0	0	1	0	1
Scheduling & facilitating Trial Steering Committee meetings	0	1	0	0	0	0	1	0	1
Site Monitoring visits	0	1	0	0	0	1	0	0	0
Preparation of monitoring reports	0	1	0	0	0	1	0	0	0
Review of monitoring reports	0	1	0	0	0	0	0	0	0
Follow-up & resolution of monitoring issues	0	1	0	0	0	1	0	0	0
Finance & HR
Negotiations with institution that will manage / receive funding	0	1	0	0	0	0	0	0	0
Set-up of cost centres, budget signatories, etc.	0	0	0	0	0	0	1	0	1
Liaison with HR for JDs and pay scale ratings for trial specific staff	0	0	0	0	0	0	1	1	1
Advertising for trial specific staff	0	0	0	0	0	0	1	1	1
Interview of trial specific staff	0	1	0	0	0	0	1	1	1
Appointment of trial specific staff	0	1	0	0	0	0	1	1	1
Training of appointed staff	0	1	0	0	0	0	0	0	0
Training of existing coordinating staff	0	1	0	0	0	0	0	0	0
Protocol & procedures
Development, review and approval of the following:	0	0	0	0	0	0	0	0	0
Protocol	0	1	0	0	0	0	0	0	0
PIS	0	1	0	0	0	0	0	0	0
Consent Form	0	1	0	0	0	0	0	0	0
SOPs	1	1	0	0	0	0	0	0	0
Forms	0	1	1	0	0	0	0	0	0
Case Report Forms	0	1	1	0	0	0	1	0	0
Printing of CRFs	0	0	0	0	0	0	1	0	1
Printing documents for site files	0	1	0	0	0	0	1	0	1
Assembling site files	0	0	0	0	0	0	1	0	1
Developing new questionnaires or licensing use of existing instruments	0	1	1	0	0	0	0	0	0
Development and validation of randomisation procedure & related SOPs for site staff	0	0	0	1	0	0	0	0	0
Suppliers & contractors
Negotiation with labs, outside contractors	0	1	0	0	0	0	0	0	0
Audit of supplier e.g. labs, IT developers, IMP suppliers	0	0	0	0	0	0	0	0	0
Confirmation of suppliers, labs etc.	0	1	0	0	0	0	0	0	0
Agreement of terms with suppliers / contract labs	0	1	0	0	0	0	0	0	0
Review and completion of contracts as required	0	1	0	0	0	0	0	0	0
Collect pricing and timeline information on consumables	0	0	0	0	0	0	1	0	0
Order consumables (Site files, blood collection tubes, measurement equipment etc)	0	0	0	0	0	1	1	0	1
Study sites
Negotiations with potential sites regarding interest and feasibility	0	1	0	0	0	1	0	0	0
Costing & feasibility at site	0	1	0	0	0	0	0	1	0
Submission of applications for research governance approval	0	1	0	0	0	1	0	0	0
Development of training for site investigators	0	1	0	0	0	1	0	0	0
Dispatching equipment to sites	0	1	0	0	0	1	1	0	1
Schedule initiation visits / training days	0	1	0	0	0	1	0	0	0
Forward details of approvals to site	0	1	0	0	0	1	0	0	0
Write to sites to confirm recruitment can begin	0	1	0	0	0	1	0	0	0
Applications
Draft, review, approve, sign and submit applications and amendments to	0	0	0	0	0	0	0	0	0
Ethics	0	1	0	0	0	1	0	0	0
MHRA	0	1	0	0	0	1	0	0	0
Other regulators (PIAG, GTAC, HTA_	0	1	0	0	0	1	0	0	0
Receive, manage and circulate approvals from regulatory bodies	0	1	0	0	0	1	0	0	0
Liaise with regulators to meet terms of approval throughout study period	0	1	0	0	0	1	0	0	0
Advertising & promotion
Draft, review and approve details of:	0	1	0	0	0	0	0	0	0
Media announcements	0	1	0	0	0	0	0	0	0
Advertising	0	1	0	0	0	0	1	0	0
Study Website	0	1	0	0	0	0	1	0	1
Study Newsletters (Patient & Site)	0	1	0	0	0	1	1	0	0
Data management & related activities
Third party audit if supplier being used for database development	0	0	1	0	0	0	0	0	0
Development & approval of User Specification	0	0	1	0	0	0	0	0	0
Development and approval of Functional Specification for Database	0	0	1	0	0	0	0	0	0
Development and design of database	0	1	1	0	0	0	0	0	0
Qualification and testing of database	0	1	1	0	0	0	0	0	0
Development of specific data management SOPs	1	1	1	0	0	0	0	0	0
Receive data	0	0	1	0	0	0	0	0	0
Chase outstanding data	0	1	1	0	0	1	0	0	0
Check data & raise queries	0	1	1	0	0	1	0	0	0
Enter data	0	0	0	0	0	1	0	0	0
Temporary database lock	0	0	1	0	0	0	0	0	0
Data extracted for periodic reports	0	0	1	0	0	0	0	0	0
Final database lock	0	0	1	0	0	0	0	0	0
Backup	0	0	1	0	0	0	0	0	0
Archiving	0	0	0	0	0	0	0	0	0
IMP related activities
Identification of IMP manufacturer / supplier	0	1	0	0	0	0	0	0	0
Collection of key documents from IMP manufacturer for submission to regulators	0	0	0	0	0	0	0	0	0
Investigator's Brochure (development / approval / circulation)	0	1	0	0	0	0	0	0	0
Identify QP	0	1	0	0	0	0	0	0	0
Agreement of contract for the supply of IMP	0	0	0	0	0	0	0	0	0
Develop and approve label	0	1	0	0	0	0	0	0	0
Consider storage requirements e.g. RT, refrigerator	0	1	0	0	0	0	0	0	0
Purchase of temperature control devices / agreement of logistic issues for transport	0	1	0	0	0	0	0	0	0
Manufacture, release and delivery of batches	0	1	0	0	0	1	1	0	0
Provision of QP release paperwork to sites	0	1	0	0	0	1	0	0	0
Re-order of IMP throughout trial	0	1	0	0	0	1	0	0	0
Pharmacy
Development and approval of SOPs and forms	1	1	0	0	0	1	0	0	0
Prescriptions	0	1	0	0	0	1	0	0	0
Dispensing record	0	1	0	0	0	1	0	0	0
Return	0	1	0	0	0	1	0	0	0
Ordering	0	1	0	0	0	1	0	0	0
Re-call	0	1	0	0	0	1	0	0	0
Destruction	0	1	0	0	0	1	0	0	0
Accountability	0	1	0	0	0	1	0	0	0
Staff training	0	1	0	0	0	1	0	0	0
Monitoring storage conditions	0	1	0	0	0	1	0	0	0
CTU activities after enrolment of first patient
Randomisation	0	1	0	1	1	0	0	0	0
Drug dispatch	0	1	0	0	1	0	0	0	0
Results reviewed & returned to sites (e.g. safety blood samples)	0	1	0	0	1	1	0	0	0
Central SAE collection	0	1	0	0	0	1	0	0	0
SAE review & classification	0	1	0	0	0	1	0	0	0
Expedited reporting of SUSARs or safety issues	0	1	0	0	0	1	1	0	0
Annual safety report - MHRA	0	1	0	0	0	0	0	0	0
Annual progress report to REC, Funding bodies, Sponsor etc	0	1	0	0	0	0	0	0	0
Review of reports	0	1	0	0	0	0	0	0	0
Liaising with sites regarding deviations	0	1	0	0	0	1	0	0	0
Submission of amendments	0	1	0	0	0	1	0	0	0
Re-training of staff	0	1	0	0	0	1	0	0	0
Budget & cost review	0	1	0	0	0	0	0	0	0
Ongoing liaison with finance department regarding costs.	0	1	0	0	0	0	0	0	0
Site Activities
Assist in preparation of applications for local approvals	0	1	0	0	0	1	0	0	0
Staff training and initiation	0	1	0	0	0	1	0	0	0
Collection of CVs	0	1	0	0	0	1	1	0	0
Complete delegation log / collect	0	0	0	0	0	0	0	0	0
Preliminary screening of patient lists / notes etc	0	0	0	0	0	0	0	0	0
Invited patients to attend screening visit	0	0	0	0	0	0	0	0	0
Consent patients	0	0	0	0	0	0	0	0	0
Study visit as per protocol	0	0	0	0	0	0	0	0	0
CRF completion	0	0	0	0	0	1	1	0	0
Registration of patients	0	0	0	0	0	0	0	0	0
Completion of prescriptions	0	0	0	0	0	0	0	0	0
Dispensing of study drug	0	0	0	0	0	0	0	0	0
Data collection and submission to Sponsor / Coordinating Centre (incl AE & SAE)	0	1	0	0	0	1	0	0	0
Drug accountability	0	0	0	0	0	0	0	0	0
Maintenance of site file	0	1	0	0	0	1	1	0	1
Submission of amendments to NHS organisation	0	1	0	0	0	1	0	0	0
Booking courier for transport of specimens	0	0	0	0	0	0	0	0	0
Writing to patients with appointment details	0	0	0	0	0	0	0	0	0
Clinic room booking / book scans etc.	0	0	0	0	0	0	0	0	0
Requesting hospital notes for visits	0	0	0	0	0	0	0	0	0
Notification of patients GP	0	0	0	0	0	0	0	0	0
Resolution of data queries	0	0	0	0	0	0	0	0	0
Assist with monitoring visits	0	1	1	0	1	1	0	0	0
Internal reporting to Trust	0	0	0	0	0	0	0	0	0
Archiving	0	1	0	0	0	1	1	0	0
Investigators meeting	0	1	0	0	0	1	1	0	0
Team meetings in relation to trial	0	0	0	0	0	0	0	0	0
Statistics & Study Reports
Development and approval of analysis plan	0	0	0	1	0	0	0	0	0
Data cleaning	0	1	1	0	0	1	0	0	0
Blind data review	0	0	0	1	0	0	0	0	0
Statistical analysis and review	0	0	0	1	0	0	0	0	0
Preparation of final study report for regulatory bodies	0	1	0	0	0	1	0	1	0
Reports to funders & other bodies	0	1	0	0	0	1	0	1	0
Development of paper for publication	0	1	0	1	0	0	0	1	0
Study Archiving
Site close-out visit	0	1	0	0	0	1	0	0	0
Validation or archiving arrangements	1	1	0	0	0	1	0	0	0
Archiving of material	0	1	0	0	0	1	0	1	0

## Sheet: B'ham
UKCRC Key Activities in the Conduct of a Clinical Trial
Maps to (Sheffield CTRU roles)	QA	Trial Management	Data Manager	Senior Statistician	Junior Statistician	RA	Administrator	CTU Advice	Clerical	N/A
	Quality Assurance Team	Trial Management	Data Manager	Statistics						Programming
Funding & Grants
Literature review	0	1	0	1	0	0	0	0	0	0
Develop research question	0	1	0	0	0	0	0	0	0	0
Liaison with statisticians for design proposal and sample size	0	1	0	1	0	0	0	0	0	0
Scoping of requirements (staff and research costs)	0	1	0	0	0	0	0	0	0	0
Preliminary discussions on sponsorship arrangements	0	1	0	0	0	0	0	0	0	0
Costing / FEC	0	1	0	0	0	0	0	0	0	1
Negotiations with institution that will manage / receive funding	0	1	0	0	0	0	0	0	0	0
Completion & submission of grant application form	0	1	0	0	0	0	0	0	0	0
Grant Interview / Presentation	0	0	0	0	0	0	0	0	0	0
Revisions to proposal as required	0	1	0	1	0	0	0	0	0	0
Acceptance of offer and completion of contracts	0	1	0	0	0	0	0	0	0	0
Parallel / additional submissions to other funders	0	1	0	0	0	0	0	0	0	0
Confirmation of Sponsorship arrangements	0	1	0	0	0	0	0	0	0	0
	0	0	0	0	0	0	0	0	0	0
Monitoring & pharmacovigilance
Development of trial monitoring plan	1	0	0	0	0	0	0	0	0	0
Assemble DMC	0	1	0	0	0	0	0	0	0	0
Assemble TSC	0	1	0	0	0	0	0	0	0	0
Declaration of Interests	0	1	0	0	0	0	0	0	0	0
Development of charters / procedures for oversight committees	0	1	0	0	0	0	0	0	0	0
Development & approval of trial specific pharmacovigilance SOPs and forms	1	1	0	0	0	0	0	0	0	0
Development of monitoring schedule, SOPs, forms	1	0	0	0	0	0	0	0	0	0
Preparation and submission of regular reports to DMC & TSC	0	1	0	1	0	0	0	0	0	0
Preparation and submission of annual safety report	0	1	0	0	0	0	0	0	0	0
Scheduling & facilitating Data Monitoring Committee meetings	0	1	0	0	0	0	0	0	0	0
Scheduling & facilitating Trial Steering Committee meetings	0	1	0	0	0	0	0	0	0	0
Site Monitoring visits	1	0	0	0	0	0	0	0	0	0
Preparation of monitoring reports	1	0	0	0	0	0	0	0	0	0
Review of monitoring reports	1	1	0	0	0	0	0	0	0	0
Follow-up & resolution of monitoring issues	1	1	0	0	0	0	0	0	0	0
Finance & HR
Negotiations with institution that will manage / receive funding	0	1	0	0	0	0	0	0	0	0
Set-up of cost centres, budget signatories, etc.	0	0	0	0	0	0	0	0	0	0
Liaison with HR for JDs and pay scale ratings for trial specific staff	0	1	0	1	0	0	0	0	0	1
Advertising for trial specific staff	1	1	0	1	0	0	0	0	0	1
Interview of trial specific staff	1	1	0	1	0	0	0	0	0	1
Appointment of trial specific staff	1	1	0	1	0	0	0	0	0	1
Training of appointed staff	1	1	0	1	0	0	0	0	0	1
Training of existing coordinating staff	0	0	0	0	0	0	0	0	0	1
Protocol & procedures
Development, review and approval of the following:	0	0	0	0	0	0	0	0	0	0
Protocol	1	1	0	1	0	0	0	0	0	1
PIS	1	1	0	0	0	0	0	0	0	0
Consent Form	1	1	0	0	0	0	0	0	0	0
SOPs	1	1	1	1	0	0	0	0	0	1
Forms	1	1	0	0	0	0	0	0	0	1
Case Report Forms	1	1	1	1	0	0	0	0	0	0
Printing of CRFs	0	1	0	0	0	0	0	0	0	1
Printing documents for site files	0	1	0	0	0	0	0	0	0	0
Assembling site files	0	1	0	0	0	0	0	0	0	0
Developing new questionnaires or licensing use of existing instruments	0	1	1	1	0	0	0	0	0	0
Development and validation of randomisation procedure & related SOPs for site staff	0	1	1	1	0	0	0	0	0	0
Suppliers & contractors
Negotiation with labs, outside contractors	0	1	0	0	0	0	0	0	0	0
Audit of supplier e.g. labs, IT developers, IMP suppliers	0	0	0	0	0	0	0	0	0	0
Confirmation of suppliers, labs etc.	0	0	0	0	0	0	0	0	0	0
Agreement of terms with suppliers / contract labs	0	1	0	0	0	0	0	0	0	0
Review and completion of contracts as required	0	1	0	0	0	0	0	0	0	0
Collect pricing and timeline information on consumables	0	1	0	0	0	0	0	0	0	0
Order consumables (Site files, blood collection tubes, measurement equipment etc)	0	1	0	0	0	0	0	0	0	0
	0	0	0	0	0	0	0	0	0	0
Study sites
Negotiations with potential sites regarding interest and feasibility	0	1	0	0	0	0	0	0	0	0
Costing & feasibility at site	0	1	0	0	0	0	0	0	0	0
Submission of applications for research governance approval	0	1	0	0	0	0	0	0	0	0
Development of training for site investigators	1	1	0	0	0	0	0	0	0	0
Dispatching equipment to sites	0	1	0	0	0	0	0	0	0	0
Schedule initiation visits / training days	0	1	0	0	0	0	0	0	0	0
Forward details of approvals to site	0	1	0	0	0	0	0	0	0	0
Write to sites to confirm recruitment can begin	0	1	0	0	0	0	0	0	0	0
Applications
Draft, review, approve, sign and submit applications and amendments to	0	0	0	0	0	0	0	0	0	0
Ethics	0	1	0	0	0	0	0	0	0	0
MHRA	0	1	0	0	0	0	0	0	0	0
Other regulators (PIAG, GTAC, HTA_	0	1	0	0	0	0	0	0	0	0
Receive, manage and circulate approvals from regulatory bodies	0	1	0	0	0	0	0	0	0	0
Liaise with regulators to meet terms of approval throughout study period	0	1	0	0	0	0	0	0	0	0
	0	0	0	0	0	0	0	0	0	0
Advertising & promotion
Draft, review and approve details of:	0	0	0	0	0	0	0	0	0	0
Media announcements	0	1	0	0	0	0	0	0	0	0
Advertising	0	1	0	0	0	0	0	0	0	0
Study Website	0	1	0	0	0	0	0	0	0	0
Study Newsletters (Patient & Site)	0	1	0	0	0	0	0	0	0	0
Data management & related activities
Third party audit if supplier being used for database development	0	0	0	0	0	0	0	0	0	0
Development & approval of User Specification	0	1	0	0	0	0	0	0	0	1
Development and approval of Functional Specification for Database	0	1	0	1	0	0	0	0	0	1
Development and design of database	0	0	0	0	0	0	0	0	0	1
Qualification and testing of database	0	1	1	1	0	0	0	0	0	1
Development of specific data management SOPs	0	0	1	1	0	0	0	0	0	0
Receive data	0	1	1	0	0	0	0	0	0	1
Chase outstanding data	0	1	1	1	0	0	0	0	0	1
Check data & raise queries	0	0	1	1	0	0	0	0	0	1
Enter data	0	1	1	0	0	0	0	0	0	1
Temporary database lock	0	0	0	0	0	0	0	0	0	1
Data extracted for periodic reports	0	0	0	1	0	0	0	0	0	1
Final database lock	0	0	0	0	0	0	0	0	0	1
Backup	0	0	0	0	0	0	0	0	0	1
Archiving	0	1	0	0	0	0	0	0	0	1
IMP related activities
Identification of IMP manufacturer / supplier	0	1	0	0	0	0	0	0	0	0
Collection of key documents from IMP manufacturer for submission to regulators	0	1	0	0	0	0	0	0	0	0
Investigator's Brochure (development / approval / circulation)	0	1	0	0	0	0	0	0	0	0
Identify QP	0	1	0	0	0	0	0	0	0	0
Agreement of contract for the supply of IMP	0	1	0	0	0	0	0	0	0	0
Develop and approve label	0	1	0	0	0	0	0	0	0	0
Consider storage requirements e.g. RT, refrigerator	0	1	0	0	0	0	0	0	0	0
Purchase of temperature control devices / agreement of logistic issues for transport	0	1	0	0	0	0	0	0	0	0
Manufacture, release and delivery of batches	0	1	0	0	0	0	0	0	0	0
Provision of QP release paperwork to sites	0	1	0	0	0	0	0	0	0	0
Re-order of IMP throughout trial	0	1	0	0	0	0	0	0	0	0
Pharmacy
Development and approval of SOPs and forms	0	1	0	0	0	0	0	0	0	0
Prescriptions	0	0	0	0	0	0	0	0	0	0
Dispensing record	0	0	0	0	0	0	0	0	0	1
Return	0	0	0	0	0	0	0	0	0	1
Ordering	0	0	0	0	0	0	0	0	0	1
Re-call	0	0	0	0	0	0	0	0	0	0
Destruction	0	0	0	0	0	0	0	0	0	0
Accountability	0	0	0	0	0	0	0	0	0	0
Staff training	0	1	0	0	0	0	0	0	0	0
Monitoring storage conditions	0	0	0	0	0	0	0	0	0	0
CTU activities after enrolment of first patient
Randomisation	0	0	1	1	0	0	0	0	0	1
Drug dispatch	0	0	0	0	0	0	0	0	0	1
Results reviewed & returned to sites (e.g. safety blood samples)	0	1	0	0	0	0	0	0	0	0
Central SAE collection	0	1	0	0	0	0	0	0	0	0
SAE review & classification	0	0	0	0	0	0	0	0	0	1
Expedited reporting of SUSARs or safety issues	0	1	0	0	0	0	0	0	0	0
Annual safety report - MHRA	0	1	0	0	0	0	0	0	0	1
Annual progress report to REC, Funding bodies, Sponsor etc	0	1	0	1	0	0	0	0	0	0
Review of reports	0	0	0	0	0	0	0	0	0	0
Liaising with sites regarding deviations	0	1	0	0	0	0	0	0	0	0
Submission of amendments	0	1	0	0	0	0	0	0	0	0
Re-training of staff	0	1	0	0	0	0	0	0	0	0
Budget & cost review	0	1	0	0	0	0	0	0	0	0
Ongoing liaison with finance department regarding costs.	0	1	0	0	0	0	0	0	0	0
Site Activities
Assist in preparation of applications for local approvals	0	1	0	0	0	0	0	0	0	0
Staff training and initiation	0	1	0	0	0	0	0	0	0	0
Collection of CVs	0	1	0	0	0	0	0	0	0	0
Complete delegation log	0	1	0	0	0	0	0	0	0	0
Preliminary screening of patient lists / notes etc	0	1	0	0	0	0	0	0	0	0
Invited patients to attend screening visit	0	1	0	0	0	0	0	0	0	0
Consent patients	0	1	0	0	0	0	0	0	0	0
Study visit as per protocol	0	1	0	0	0	0	0	0	0	0
CRF completion	0	1	0	0	0	0	0	0	0	0
Registration of patients	0	1	0	0	0	0	0	0	0	0
Completion of prescriptions	0	1	0	0	0	0	0	0	0	0
Dispensing of study drug	0	1	0	0	0	0	0	0	0	0
Data collection and submission to Sponsor / Coordinating Centre (incl AE & SAE)	0	1	0	0	0	0	0	0	0	1
Drug accountability	0	1	0	0	0	0	0	0	0	0
Maintenance of site file	0	1	0	0	0	0	0	0	0	0
Submission of amendments to NHS organisation	0	1	0	0	0	0	0	0	0	0
Booking courier for transport of specimens	0	1	0	0	0	0	0	0	0	0
Writing to patients with appointment details	0	1	0	0	0	0	0	0	0	0
Clinic room booking / book scans etc.	0	1	0	0	0	0	0	0	0	0
Requesting hospital notes for visits	0	1	0	0	0	0	0	0	0	0
Notification of patients GP	0	1	0	0	0	0	0	0	0	0
Resolution of data queries	0	1	0	0	0	0	0	0	0	0
Assist with monitoring visits	0	1	0	0	0	0	0	0	0	0
Internal reporting to Trust	0	1	0	0	0	0	0	0	0	0
Archiving	0	1	0	0	0	0	0	0	0	0
Investigators meeting	0	1	0	0	0	0	0	0	0	0
Team meetings in relation to trial	0	1	0	0	0	0	0	0	0	0
Statistics & Study Reports
Development and approval of analysis plan	0	1	0	1	0	0	0	0	0	0
Data cleaning	0	1	1	1	0	0	0	0	0	1
Blind data review	0	1	0	0	0	0	0	0	0	0
Statistical analysis and review	0	0	0	1	0	0	0	0	0	0
Preparation of final study report for regulatory bodies	0	1	0	0	0	0	0	0	0	0
Reports to funders & other bodies	0	1	0	1	0	0	0	0	0	0
Development of paper for publication	0	0	0	1	0	0	0	0	0	0
Study Archiving
Site close-out visit	0	1	0	0	0	0	0	0	0	0
Validation or archiving arrangements	0	1	0	0	0	0	0	0	0	1
Archiving of material	0	1	0	0	0	0	0	0	0	1

## Sheet: Bristol
Key Activities in the Conduct of a Clinical Trial
Maps to (Sheffield CTRU roles)	QA	Trial Manager	Data manager	Senior Statistician	Junior Statistician	RA	Administrator	CTU Advice	Clerical	Statistician	n/a	n/a	n/a	n/a
		Research Fellow	Data manager	Statistican (RF)	Statistician (RAassoc)	Research assistant (coord)	Unit manager	Unit director	Administrator	Statistician (Rassis)	Research associate (coord)	Assisstant coordinator	Research sister	Research nurse	Notes
Funding & Grants												0	0	0	Some of this may be doen by CI
Literature review	0	1	0	0	0	0	0	1	0	0	0	0	0	0	Some of this may be doen by CI
Develop research question	0	1	0	0	0	0	0	1	0	0	0	0	0	0
Liaison with statisticians for design proposal and sample size	0	1	0	0	0	1	0	1	0	0	1	0	0	0
Scoping of requirements (staff and research costs)	0	1	0	0	0	0	0	1	0	0	0	0	0	0
Preliminary discussions on sponsorship arrangements	0	0	0	0	0	1	0	0	0	0	1	0	0	0
Costing / FEC	0	1	0	0	0	0	0	1	0	0	0	0	0	0
Negotiations with institution that will manage / receive funding	0	1	0	0	0	0	0	1	0	0	0	0	0	0	Assumes funding not yet received
Completion & submission of grant application form	0	1	0	0	0	0	0	1	0	0	0	0	0	0	Some of this may be doen by CI
Grant Interview / Presentation	0	1	0	0	0	0	0	1	0	0	0	0	0	0	Some of this may be doen by CI
Revisions to proposal as required	0	1	0	0	0	0	0	1	0	0	0	0	0	0
Acceptance of offer and completion of contracts	0	1	0	0	0	0	1	1	0	0	0	0	0	0
Parallel / additional submissions to other funders	0	1	0	0	0	0	0	1	0	0	0	0	0	0
Confirmation of Sponsorship arrangements	0	0	0	0	0	1	0	0	0	0	1	0	0	0
Monitoring & pharmacovigilance
Development of trial monitoring plan	0	1	0	0	0	1	0	1	0	0	1	0	0	0
Assemble DMC	0	0	0	0	0	1	0	1	0	0	1	0	0	0
Assemble TSC	0	0	0	0	0	1	0	1	0	0	1	0	0	0
Declaration of Interests	0	0	0	0	0	1	0	1	0	0	1	0	0	0
Development of charters / procedures for oversight committees	0	0	0	0	0	1	0	1	0	0	1	0	0	0
Development & approval of trial specific pharmacovigilance SOPs and forms	0	1	0	0	0	1	0	1	0	0	1	1	0	0
Development of monitoring schedule, SOPs, forms	0	1	0	0	0	1	0	1	0	0	1	1	0	0
Preparation and submission of regular reports to DMC & TSC	0	0	0	1	1	0	0	1	0	1	1	0	0	0
Preparation and submission of annual safety report	0	0	0	1	1	0	0	1	0	1	1	0	0	0
Scheduling & facilitating Data Monitoring Committee meetings	0	0	0	0	0	1	0	0	0	0	1	0	0	0
Scheduling & facilitating Trial Steering Committee meetings	0	0	0	0	0	1	0	0	0	0	1	0	0	0
Site Monitoring visits	0	0	0	0	0	1	0	0	0	0	1	1	0	0
Preparation of monitoring reports	0	0	0	0	0	1	0	0	0	0	1	1	0	0
Review of monitoring reports	0	0	0	0	0	1	0	0	0	0	1	0	0	0
Follow-up & resolution of monitoring issues	0	0	0	0	0	1	0	0	0	0	1	1	0	0
Finance & HR
Negotiations with institution that will manage / receive funding	0	0	0	0	0	0	1	1	0	0	0	0	0	0	Assumes funding received
Set-up of cost centres, budget signatories, etc.	0	0	0	0	0	0	1	0	1	0	0	0	0	0
Liaison with HR for JDs and pay scale ratings for trial specific staff	0	1	0	0	0	0	1	1	1	0	0	0	0	0	Don't usually have trial specific staff, this is what we do for any appointments
Advertising for trial specific staff	0	1	0	0	0	0	1	0	1	0	0	0	0	0
Interview of trial specific staff	0	1	1	1	1	0	1	1	1	0	1	0	1	0
Appointment of trial specific staff	0	1	1	1	1	0	1	1	1	0	1	0	1	0
Training of appointed staff	0	1	1	1	1	1	0	0	0	0	1	0	1	0
Training of existing coordinating staff	0	1	1	1	1	1	0	0	0	0	1	0	1	0
Protocol & procedures
Development, review and approval of the following:	0	0	0	0	0	0	0	0	0	0	0	0	0	0
Protocol	0	1	0	0	0	1	0	1	0	0	1	0	0	0
PIS	0	1	0	0	0	1	0	1	0	0	1	0	0	0
Consent Form	0	1	0	0	0	1	0	1	0	0	1	0	0	0
SOPs	0	1	1	1	1	1	1	1	1	1	1	1	1	1	Every member of staff is responsible for 1 SOP
Forms	0	0	0	0	0	1	0	0	0	0	1	1	0	0
Case Report Forms	0	0	0	1	1	1	0	1	1	1	1	1	1	1
Printing of CRFs	0	0	0	0	0	0	0	0	0	0	0	1	0	1
Printing documents for site files	0	0	0	0	0	1	0	0	0	0	1	1	0	0
Assembling site files	0	0	0	0	0	1	0	0	0	0	1	1	0	0
Developing new questionnaires or licensing use of existing instruments	0	0	0	1	1	1	0	1	1	1	1	1	0	0
Development and validation of randomisation procedure & related SOPs for site staff	0	0	0	1	1	1	0	0	0	1	1	0	0	0
Suppliers & contractors
Negotiation with labs, outside contractors	0	0	0	0	0	1	1	0	0	0	1	0	0	0	Very rarely use
Audit of supplier e.g. labs, IT developers, IMP suppliers	0	0	0	0	0	0	0	0	0	0	0	0	0	0	NA
Confirmation of suppliers, labs etc.	0	0	0	0	0	1	0	0	0	0	1	0	0	0
Agreement of terms with suppliers / contract labs	0	1	0	0	0	1	1	1	0	0	1	0	0	0	With outside help e.g. uni contracts office
Review and completion of contracts as required	0	1	0	0	0	1	1	1	0	0	1	0	0	0
Collect pricing and timeline information on consumables	0	0	0	0	0	1	0	0	1	0	1	0	0	0
Order consumables (Site files, blood collection tubes, measurement equipment etc)	0	0	0	0	0	0	0	0	1	0	0	1	0	0
Study sites
Negotiations with potential sites regarding interest and feasibility	0	1	0	0	0	1	0	1	0	0	1	0	0	0	CI too
Costing & feasibility at site	0	0	0	0	0	1	0	0	0	0	1	0	0	0	We don't really get involved in costing at site
Submission of applications for research governance approval	0	0	0	0	0	0	0	0	0	0	0	0	0	0
Development of training for site investigators	0	0	1	0	0	1	0	0	0	0	1	1	1	1
Dispatching equipment to sites	0	0	0	0	0	0	0	0	0	0	0	1	0	0
Schedule initiation visits / training days	0	0	0	0	0	1	0	0	0	0	1	1	0	0
Forward details of approvals to site	0	0	0	0	0	1	0	0	0	0	1	1	0	0
Write to sites to confirm recruitment can begin	0	0	0	0	0	1	0	0	0	0	1	0	0	0
Applications
Draft, review, approve, sign and submit applications and amendments to	0	0	0	0	0	0	0	0	0	0	0	0	0	0
Ethics	0	1	0	0	0	1	0	1	0	0	1	0	0	0
MHRA	0	1	0	0	0	1	0	1	0	0	1	0	0	0
Other regulators (PIAG, GTAC, HTA_	0	1	0	0	0	1	0	1	0	0	1	0	0	0
Receive, manage and circulate approvals from regulatory bodies	0	0	0	0	0	1	0	0	0	0	1	1	0	0
Liaise with regulators to meet terms of approval throughout study period	0	0	0	0	0	1	0	0	0	0	1	0	0	0
Advertising & promotion
Draft, review and approve details of:	0	0	0	0	0	0	0	0	0	0	0	0	0	0
Media announcements	0	0	0	0	0	1	0	1	0	0	1	0	0	0
Advertising	0	0	0	0	0	1	0	0	0	0	1	0	0	0
Study Website	0	0	1	0	0	1	0	0	0	0	1	0	0	0
Study Newsletters (Patient & Site)	0	1	0	0	0	1	0	1	0	0	1	0	0	0
Data management & related activities
Third party audit if supplier being used for database development	0	0	0	0	0	0	0	0	0	0	0	0	0	0	NA - inhouse database team
Development & approval of User Specification	0	0	1	1	1	1	0	0	0	1	1	0	0	0
Development and approval of Functional Specification for Database	0	0	1	1	1	1	0	0	0	1	1	0	0	0
Development and design of database	0	0	1	1	1	1	0	0	0	1	1	0	0	0
Qualification and testing of database	0	0	1	1	1	1	0	0	1	1	1	1	0	0
Development of specific data management SOPs	0	0	1	1	1	0	0	0	0	1	0	0	0	0
Receive data	0	0	0	0	0	1	0	0	1	0	1	1	0	0
Chase outstanding data	0	0	0	0	0	1	0	0	1	0	1	1	0	0
Check data & raise queries	0	0	0	1	1	1	0	0	1	1	1	1	0	0
Enter data	0	0	0	0	0	0	0	0	1	0	0	1	0	0
Temporary database lock	0	0	1	0	0	1	0	1	0	0	1	0	0	0
Data extracted for periodic reports	0	0	1	1	1	0	0	0	0	1	0	0	0	0
Final database lock	0	0	1	1	1	0	0	1	0	1	0	0	0	0
Backup	0	0	1	0	0	0	0	0	0	0	0	0	0	0
Archiving	0	0	1	1	1	0	0	0	0	1	0	0	0	0
IMP related activities															many of these taks will be done in conjunction with or led by lead pharmacist
Identification of IMP manufacturer / supplier	0	0	0	0	0	1	0	0	0	0	1	0	0	0
Collection of key documents from IMP manufacturer for submission to regulators	0	1	0	0	0	1	0	0	0	0	1	0	0	0
Investigator's Brochure (development / approval / circulation)	0	1	0	0	0	1	0	1	0	0	1	0	0	0
Identify QP	0	0	0	0	0	1	0	1	0	0	1	0	0	0
Agreement of contract for the supply of IMP	0	1	0	0	0	1	0	1	0	0	1	0	0	0
Develop and approve label	0	0	0	0	0	1	0	1	0	0	1	0	0	0
Consider storage requirements e.g. RT, refrigerator	0	0	0	0	0	1	0	1	0	0	1	0	0	0
Purchase of temperature control devices / agreement of logistic issues for transport	0	0	0	0	0	1	0	0	1	0	1	1	0	0
Manufacture, release and delivery of batches	0	0	0	0	0	1	0	0	0	0	1	1	0	0	assume this menas oversight of manufacture etc.
Provision of QP release paperwork to sites	0	0	0	0	0	1	0	0	0	0	1	0	0	0
Re-order of IMP throughout trial	0	0	0	0	0	1	0	0	0	0	1	1	0	0
Pharmacy															many of these taks will be done in conjunction with or led by lead pharmacist
Development and approval of SOPs and forms	0	1	0	0	0	1	0	0	0	0	1	0	0	0
Prescriptions	0	0	0	0	0	0	0	0	0	0	0	0	0	0	not sure what's meant by this, usually treating clinician who writes prescription; but coordinators usually design study prescription
Dispensing record	0	0	0	0	0	0	0	0	0	0	0	0	0	0	usually 1tained by pharmacy but coordinators design/develop it
Return	0	0	0	0	0	0	0	0	0	0	0	0	0	0	again, not sure what is meant by this, coordinators may check returns as part of monitoring, but clinical staff/pharmacy primarily responsible fo returns
Ordering	0	0	0	0	0	1	0	0	0	0	1	1	0	0
Re-call	0	0	0	0	0	1	0	0	0	0	1	0	0	0	with lead pharmacist
Destruction	0	0	0	0	0	0	0	0	0	0	0	0	0	0	pharmacy (coordinator may design paperwork and make sure its done)
Accountability	0	0	0	0	0	1	0	0	0	0	1	1	0	0
Staff training	0	0	0	0	0	1	0	0	0	0	1	0	0	0
Monitoring storage conditions	0	0	0	0	0	1	0	0	0	0	1	1	0	0
CTU activities after enrolment of first patient
Randomisation	0	0	0	0	0	1	0	0	0	0	1	1	1	1
Drug dispatch	0	0	0	0	0	1	0	0	0	0	1	1	0	0
Results reviewed & returned to sites (e.g. safety blood samples)	0	0	0	0	0	0	0	0	0	0	0	0	0	0	we don't do this
Central SAE collection	0	0	0	0	0	1	0	0	0	0	1	1	1	1
SAE review & classification	0	1	0	0	0	1	0	0	0	0	1	0	1	1
Expedited reporting of SUSARs or safety issues	0	0	0	0	0	1	0	0	0	0	1	1	1	1
Annual safety report - MHRA	0	0	0	1	1	1	0	0	0	1	1	0	0	0
Annual progress report to REC, Funding bodies, Sponsor etc	0	1	0	0	0	1	0	1	0	0	1	0	0	0
Review of reports	0	1	0	0	0	0	0	1	0	0	0	0	0	0
Liaising with sites regarding deviations	0	0	0	0	0	1	0	1	0	0	1	0	0	0
Submission of amendments	0	1	0	0	0	1	0	1	0	0	1	0	0	0
Re-training of staff	0	0	0	0	0	1	0	0	0	0	1	0	1	1
Budget & cost review	0	0	0	0	0	1	1	0	0	0	1	0	0	0
Ongoing liaison with finance department regarding costs.	0	0	0	0	0	0	1	0	0	0	0	0	0	0
Site Activities
Assist in preparation of applications for local approvals	0	0	0	0	0	1	0	0	0	0	1	1	0	0
Staff training and initiation	0	0	0	0	0	1	0	0	0	0	1	1	0	0
Collection of CVs	0	0	0	0	0	1	0	0	0	0	1	1	0	0
Complete delegation log	0	0	0	0	0	1	0	0	0	0	1	1	0	0
Preliminary screening of patient lists / notes etc	0	0	0	0	0	1	0	0	1	0	1	1	1	1
Invited patients to attend screening visit	0	0	0	0	0	1	0	0	0	0	1	1	1	1
Consent patients	0	0	0	0	0	1	0	0	0	0	1	0	1	1
Study visit as per protocol	0	0	0	0	0	1	0	0	0	0	1	0	1	1
CRF completion	0	0	0	0	0	1	0	0	0	0	1	1	1	1
Registration of patients	0	0	0	0	0	1	0	0	0	0	1	1	1	1
Completion of prescriptions	0	0	0	0	0	0	0	0	0	0	0	0	1	1	1 = clinician or nurse practitioner
Dispensing of study drug	0	0	0	0	0	0	0	0	0	0	0	0	1	1	1 = pharmacy
Data collection and submission to Sponsor / Coordinating Centre (incl AE & SAE)	0	0	0	0	0	1	0	0	0	0	1	1	0	0
Drug accountability	0	0	0	0	0	1	0	0	0	0	1	1	0	0	checking only, pharmacy has 1 responsibility
1tenance of site file	0	0	0	0	0	1	0	0	0	0	1	1	0	0
Submission of amendments to NHS organisation	0	0	0	0	0	1	0	0	0	0	1	0	0	0
Booking courier for transport of specimens	0	0	0	0	0	0	0	0	0	0	0	1	0	0
Writing to patients with appointment details	0	0	0	0	0	1	0	0	0	0	1	1	0	0
Clinic room booking / book scans etc.	0	0	0	0	0	1	0	0	0	0	1	0	1	1
Requesting hospital notes for visits	0	0	0	0	0	1	0	0	1	0	1	1	1	1	nature of our trial is that we don't really have 'visits' but we get notes for other reasons
Notification of patients GP	0	0	0	0	0	1	0	0	1	0	1	1	0	0
Resolution of data queries	0	0	0	0	0	1	0	0	1	0	1	1	1	1
Assist with monitoring visits	0	0	0	0	0	1	0	0	0	0	1	0	0	0
Internal reporting to Trust	0	0	1	0	0	1	1	0	0	0	1	0	0	0
Archiving	0	0	0	0	0	1	0	0	1	0	1	1	0	0
Investigators meeting	0	0	0	0	0	1	0	0	0	0	1	1	0	0
Team meetings in relation to trial	0	0	0	0	0	1	0	0	0	0	1	0	0	0
Statistics & Study Reports
Development and approval of analysis plan	0	0	0	1	1	0	0	1	0	1	0	0	0	0
Data cleaning	0	0	0	1	1	1	0	0	1	1	1	1	0	0
Blind data review	0	0	0	0	0	0	0	0	0	0	0	0	0	0	not sure what is meant by this, DMSC will normally review blinded data prepared by stats team
Statistical analysis and review	0	0	0	1	1	0	0	1	0	1	0	0	0	0
Preparation of final study report for regulatory bodies	0	0	0	1	1	1	0	1	0	1	1	0	0	0
Reports to funders & other bodies	0	0	0	1	1	1	0	1	0	1	1	0	0	0
Development of paper for publication	0	1	0	1	1	1	0	1	0	1	1	0	0	0
Study Archiving
Site close-out visit	0	1	0	0	0	1	0	0	0	0	1	1	0	0
Validation or archiving arrangements	0	0	0	0	0	0	0	0	0	0	0	0	0	0	Sponsor
Archiving of material	0	1	0	0	0	1	0	0	0	0	1	1	0	0

## Sheet: Leeds
UKCRC Key Activities in the Conduct of a Clinical Trial
Maps to (Sheffield CTRU)	QA	Trial Manager	Data Manager	Senior Statistician	Junior Statistician	RA	Admin	CTU Advice	Clerical	n/a	n/a
		Head of Trial Management, Senior TM, Senior Trial Coordinator	Senior Data Manager	Statistician		CTA (Clinical Trial Associate)			Trial Coordinator/Trial Assistant	Data Management Asst/Data Entry Clerk	Information Systems		Comments
Funding & Grants
Literature review	0	1	0	1	0	0	0	0	0	0	0		Current topic of discussion for during a trial. Traditionally Statistician at grant application and TM during trial conduct
Develop research question	0	1	0	1	0	0	0	0	0	0	0
Liaison with statisticians for design proposal and sample size	0	1	0	1	0	0	0	0	0	0	0		CTRU grant developmnt team would include statsistician
Scoping of requirements (staff and research costs)	0	1	0	0	0	0	0	0	0	0	0
Preliminary discussions on sponsorship arrangements	0	1	0	0	0	0	0	0	0	0	0
Costing / FEC	0	1	0	0	0	0	0	0	0	0	0
Negotiations with institution that will manage / receive funding	0	1	0	0	0	0	0	0	0	0	0
Completion & submission of grant application form	0	1	0	1	0	0	0	0	0	0	0
Grant Interview / Presentation	0	0	0	0	0	0	0	0	0	0	0
Revisions to proposal as required	0	1	0	1	0	0	0	0	0	0	0
Acceptance of offer and completion of contracts	0	1	0	0	0	0	0	0	0	0	0
Parallel / additional submissions to other funders	0	1	0	1	0	0	0	0	0	0	0
Confirmation of Sponsorship arrangements	0	1	0	0	0	0	0	0	0	0	0
Monitoring & pharmacovigilance
Development of trial monitoring plan	0	1	0	0	0	0	0	0	0	0	0
Assemble DMC	0	1	0	0	0	0	0	0	0	0	0
Assemble TSC	0	1	0	0	0	0	0	0	0	0	0
Declaration of Interests	0	1	0	0	0	0	0	0	0	0	0
Development of charters / procedures for oversight committees	0	1	0	0	0	0	0	0	0	0	0
Development & approval of trial specific pharmacovigilance SOPs and forms	0	1	1	1	0	0	0	0	0	0	0
Development of monitoring schedule, SOPs, forms	0	1	1	1	0	1	0	0	0	0	0
Preparation and submission of regular reports to DMC & TSC	0	1	1	1	0	0	0	0	0	0	0
Preparation and submission of annual safety report	0	1	1	1	0	0	0	0	0	0	0
Scheduling & facilitating Data Monitoring Committee meetings	0	1	0	1	0	0	0	0	1	0	0		TC/DEC would do organisation, under direction of stats/TM . DM/TM/Stats would agree/prvide relevant handouts
Scheduling & facilitating Trial Steering Committee meetings	0	0	0	0	0	0	0	0	1	0	0		TC/DEC would do organisation, under direction of TM. DM/TM/Stats would agree/provide relevant handouts
Site Monitoring visits	0	0	0	0	0	1	0	0	0	0	0
Preparation of monitoring reports	0	0	0	0	0	1	0	0	0	0	0
Review of monitoring reports	0	1	0	0	0	0	0	0	0	0	0		Review done by IPT but instigated by TM
Follow-up & resolution of monitoring issues	0	1	0	1	0	0	0	0	0	0	0		Typically followed up by relevant discipline depending on issue, or escalated
Finance & HR
Negotiations with institution that will manage / receive funding	0	1	0	0	0	0	0	0	0	0	0
Set-up of cost centres, budget signatories, etc.	0	1	0	0	0	0	0	0	0	0	0
Liaison with HR for JDs and pay scale ratings for trial specific staff	0	1	0	0	0	0	0	0	0	0	0		generally pre-agreed JD's in place
Advertising for trial specific staff	0	0	0	0	0	0	0	0	0	0	0		Appointments are led by the relevant discipline as is subsequant trainining and line management
Interview of trial specific staff	0	0	0	0	0	0	0	0	0	0	0
Appointment of trial specific staff	0	0	0	0	0	0	0	0	0	0	0
Training of appointed staff	0	0	0	0	0	0	0	0	0	0	0
Training of e1isting coordinating staff	0	0	0	0	0	0	0	0	0	0	0
											0
Protocol & procedures
Development, review and approval of the following:	0	0	0	0	0	0	0	0	0	0	0
Protocol	0	1	1	1	0	0	0	0	0	0	0
PIS	0	1	0	0	0	0	0	0	0	0	0
Consent Form	0	1	0	0	0	0	0	0	0	0	0
SOPs	0	1	1	1	0	1	0	0	0	0	0		we have core sops and trial specific work instructions. The lattr would be developed by the relevant discipline
Forms	0	1	1	0	0	0	0	0	0	0	0		not sure what this is, have assumed its other essential documents eg staff delegation log
Case Report Forms	0	0	0	1	0	0	0	0	0	0	0
Printing of CRFs	0	1	1	0	0	0	0	0	0	0	0		organising professionsal printing
Printing documents for site files	0	0	0	0	0	0	0	0	1	1	0
Assembling site files	0	0	0	0	0	0	0	0	1	1	0
Developing new questionnaires or licensing use of e1isting instruments	0	1	0	1	0	0	0	0	0	0	0		development may be led y another collaborator
Development and validation of randomisation procedure & related SOPs for site staff	0	0	1	1	0	0	0	0	0	0	0
Suppliers & contractors
Negotiation with labs, outside contractors	0	1	0	0	0	0	0	0	0	0	0
Audit of supplier e.g. labs, IT developers, IMP suppliers	0	1	0	0	0	1	0	0	0	0	0		or qa lead
Confirmation of suppliers, labs etc.	0	1	0	0	0	0	0	0	0	0	0
Agreement of terms with suppliers / contract labs	0	1	0	0	0	0	0	0	0	0	0
Review and completion of contracts as required	0	1	0	0	0	0	0	0	0	0	0
Collect pricing and timeline information on consumables	0	1	0	0	0	0	0	0	0	0	0		Buisness manager would support
Order consumables (Site files, blood collection tubes, measurement equipment etc)	0	0	0	0	0	0	0	0	1	0	0
Study sites
Negotiations with potential sites regarding interest and feasibility	0	1	0	0	0	0	0	0	1	0	0
Costing & feasibility at site	0	1	0	0	0	0	0	0	0	0	0
Submission of applications for research governance approval	0	1	0	0	0	0	0	0	0	0	0
Development of training for site investigators	0	1	1	0	0	1	0	0	0	0	0
Dispatching equipment to sites	0	0	0	0	0	0	0	0	1	1	0		depends what it is, we may identify a 3rd party to do this
Schedule initiation visits / training days	0	0	0	0	0	0	0	0	1	1	0
Forward details of approvals to site	0	0	0	0	0	0	0	0	1	1	0
Write to sites to confirm recruitment can begin
Applications
Draft, review, approve, sign and submit applications and amendments to	0	0	0	0	0	0	0	0	0	0	0
Ethics	0	1	0	0	0	0	0	0	0	0	0
MHRA	0	1	0	0	0	0	0	0	0	0	0
Other regulators (PIAG, GTAC, HTA_	0	1	0	0	0	0	0	0	0	0	0
Receive, manage and circulate approvals from regulatory bodies	0	1	0	0	0	0	0	0	1	0	0
Liaise with regulators to meet terms of approval throughout study period	0	1	0	0	0	0	0	0	0	0	0
Advertising & promotion
Draft, review and approve details of:	0	0	0	0	0	0	0	0	0	0	0
Media announcements	0	1	0	1	0	0	0	0	0	0	0
Advertising	0	1	0	0	0	0	0	0	0	0	0
Study Website	0	1	0	0	0	0	0	0	0	0	0
Study Newsletters (Patient & Site)											0
Third party audit if supplier being used for database development	0	0	0	0	0	0	0	0	0	0	1		not normally applicable but would be led by IS and TM
Development & approval of User Specification	0	0	1	1	0	0	0	0	0	0	0
Development and approval of Functional Specification for Database	0	0	1	1	0	0	0	0	0	0	0
Development and design of database	0	0	0	0	0	0	0	0	0	0	1
Qualification and testing of database	0	0	1	0	0	0	0	0	0	1	1
Development of specific data management SOPs	0	0	1	0	0	0	0	0	0	0	0
Receive data	0	0	1	0	0	0	0	0	0	1	0
Chase outstanding data	0	0	1	0	0	0	0	0	0	1	0
Check data & raise queries	0	0	1	0	0	0	0	0	0	1	0
Enter data	0	0	0	0	0	0	0	0	0	1	0
Temporary database lock	0	0	1	0	0	0	0	0	0	0	0
Data e1tracted for periodic reports	0	0	1	1	0	0	0	0	0	1	0		depends on data and whether standard report in pace or not
Final database lock	0	0	0	1	0	0	0	0	0	0	0
Backup	0	0	0	0	0	0	0	0	0	0	1
Archiving	0	1	1	0	0	0	0	0	0	0	0
Identification of IMP manufacturer / supplier	0	1	0	0	0	0	0	0	0	0	0
Collection of key documents from IMP manufacturer for submission to regulators	0	1	0	0	0	0	0	0	0	0	0
Investigator's Brochure (development / approval / circulation)	0	1	0	0	0	0	0	0	1	0	0
Identify QP	0	1	0	0	0	0	0	0	0	0	0
Agreement of contract for the supply of IMP	0	1	0	0	0	0	0	0	0	0	0
Develop and approve label	0	1	0	0	0	0	0	0	0	0	0
Consider storage requirements e.g. RT, refrigerator	0	1	0	0	0	0	0	0	0	0	0
Purchase of temperature control devices / agreement of logistic issues for transport	0	1	0	0	0	0	0	0	0	0	0
Manufacture, release and delivery of batches	0	1	0	0	0	0	0	0	0	0	0
Provision of QP release paperwork to sites	0	1	0	0	0	0	0	0	1	0	0
Re-order of IMP throughout trial	0	0	0	0	0	0	0	0	1	1	0
													Process development and monitoring led by TM or CTA if applicable
Development and approval of SOPs and forms	0	1	0	0	0	1	0	0	0	0	0
Prescriptions	0	1	0	0	0	1	0	0	0	0	0
Dispensing record	0	1	0	0	0	1	0	0	0	0	0
Return	0	1	0	0	0	1	0	0	0	0	0
Ordering	0	1	0	0	0	1	0	0	0	0	0
Re-call	0	1	0	0	0	1	0	0	0	0	0
Destruction	0	1	0	0	0	1	0	0	0	0	0
Accountability	0	1	0	0	0	1	0	0	0	0	0
Staff training	0	1	0	0	0	1	0	0	0	0	0
Monitoring storage conditions	0	1	0	0	0	1	0	0	0	0	0
Randomisation	0	0	0	0	0	0	0	0	0	1	0
Drug dispatch	0	0	0	0	0	0	0	0	1	1	0
Results reviewed & returned to sites (e.g. safety blood samples)	0	0	0	0	0	0	0	0	0	1	0
Central SAE collection	0	0	0	0	0	0	0	0	0	1	0
SAE review & classification	0	0	1	0	0	0	0	0	0	1	0
E1pedited reporting of SUSARs or safety issues	0	0	1	0	0	0	0	0	0	0	0
Annual safety report - MHRA	0	0	1	1	0	0	0	0	0	0	0
Annual progress report to REC, Funding bodies, Sponsor etc	0	1	0	0	0	0	0	0	0	0	0
Review of reports	0	1	1	1	0	0	0	0	0	0	0
Liaising with sites regarding deviations	0	1	1	0	0	0	0	0	0	0	0
Submission of amendments	0	1	0	0	0	0	0	0	0	0	0
Re-training of staff	0	0	0	0	0	0	0	0	0	0	0
Budget & cost review	0	0	0	0	0	0	0	0	0	0	0
Ongoing liaison with finance department regarding costs.	0	0	0	0	0	0	0	0	0	0	0
													n/a CTRU does not act as a site
Assist in preparation of applications for local approvals	0	1	0	0	0	0	0	0	1	0	0
Staff training and initiation	0	1	1	0	0	1	0	0	0	0	0
Collection of CVs	0	0	0	0	0	0	0	0	1	0	0
Complete delegation log	0	0	0	0	0	0	0	0	1	0	0
Preliminary screening of patient lists / notes etc	0	0	0	0	0	0	0	0	0	0	0
Invited patients to attend screening visit	0	0	0	0	0	0	0	0	0	0	0
Consent patients	0	0	0	0	0	0	0	0	0	0	0
Study visit as per protocol	0	0	0	0	0	0	0	0	0	0	0
CRF completion	0	0	0	0	0	0	0	0	0	0	0
Registration of patients	0	0	0	0	0	0	0	0	0	0	0
Completion of prescriptions	0	0	0	0	0	0	0	0	0	0	0
Dispensing of study drug	0	0	0	0	0	0	0	0	0	0	0
Data collection and submission to Sponsor / Coordinating Centre (incl AE & SAE)	0	0	0	0	0	0	0	0	0	0	0
Drug accountability	0	0	0	0	0	0	0	0	0	0	0
Maintenance of site file	0	0	0	0	0	0	0	0	0	0	0
Submission of amendments to NHS organisation	0	0	0	0	0	0	0	0	0	0	0
Booking courier for transport of specimens	0	0	0	0	0	0	0	0	0	0	0
Writing to patients with appointment details	0	0	0	0	0	0	0	0	0	0	0
Clinic room booking / book scans etc.	0	0	0	0	0	0	0	0	0	0	0
Requesting hospital notes for visits	0	0	0	0	0	0	0	0	0	0	0
Notification of patients GP	0	0	0	0	0	0	0	0	0	0	0
Resolution of data queries	0	0	0	0	0	0	0	0	0	0	0
Assist with monitoring visits	0	0	0	0	0	0	0	0	0	0	0
Internal reporting to Trust	0	0	0	0	0	0	0	0	0	0	0
Archiving	0	0	0	0	0	0	0	0	0	0	0
Investigators meeting	0	0	0	0	0	0	0	0	0	0	0
Team meetings in relation to trial	0	0	0	0	0	0	0	0	0	0	0
Development and approval of analysis plan	0	1	0	1	0	0	0	0	0	0	0
Data cleaning	0	0	1	0	0	0	0	0	0	1	0
Blind data review	0	0	0	0	0	0	0	0	0	0	0		Independent group
Statistical analysis and review	0	0	0	1	0	0	0	0	0	0	0
Preparation of final study report for regulatory bodies	0	1	0	1	0	0	0	0	0	0	0
Reports to funders & other bodies	0	1	0	0	0	0	0	0	0	0	0
Development of paper for publication	0	1	0	1	0	0	0	0	0	0	0
Site close-out visit	0	1	0	0	0	1	0	0	0	0	0
Validation or archiving arrangements	0	1	0	0	0	0	0	0	1	0	0
Archiving of material	0	0	0	0	0	0	0	0	1	0	0

## Sheet: MRC
UKCRC Key Activities in the Conduct of a Clinical Trial
Maps to (Sheffield CTRU roles)	QA	Trial Management	Data Manager	Senior Statistician	Junior Statistician	RA	Administrator	CTRU Advice	Clerical
		Trial Manager	Data Manager	Statistician				Band 3 Clinical Project Manager			Notes
Funding & Grants
Literature review	0	0	0	1	0	0	0	0	0
Develop research question	0	0	0	1	0	0	1	0	0
Liaison with statisticians for design proposal and sample size	0	0	0	1	0	0	0	0	0
Scoping of requirements (staff and research costs)	0	0	0	0	0	0	0	1	0
Preliminary discussions on sponsorship arrangements	0	0	0	0	0	0	0	1	0
Costing / FEC	0	0	0	0	0	0	0	1	0
Negotiations with institution that will manage / receive funding	0	0	0	0	0	0	0	1	0
Completion & submission of grant application form	0	1	0	1	0	0	0	1	0
Grant Interview / Presentation	0	0	0	1	0	0	0	0	0
Revisions to proposal as required	0	1	0	1	0	0	0	1	0
Acceptance of offer and completion of contracts	0	0	0	1	0	0	0	1	0
Parallel / additional submissions to other funders	0	1	0	1	0	0	0	1	0
Confirmation of Sponsorship arrangements	0	0	0	0	0	0	0	1	0
Development of trial monitoring plan	0	1	0	0	0	0	0	1	0
Assemble DMC	0	0	0	1	0	0	0	0	0
Assemble TSC	0	0	0	1	0	0	0	0	0
Declaration of Interests	0	1	0	0	0	0	0	0	0
Development of charters / procedures for oversight committees	0	0	0	1	0	0	0	1	0
Development & approval of trial specific pharmacovigilance SOPs and forms	0	1	0	0	0	0	0	1	0
Development of monitoring schedule, SOPs, forms	0	1	0	0	0	0	0	1	0
Preparation and submission of regular reports to DMC & TSC	0	0	0	0	0	0	0	0	0
Preparation and submission of annual safety report	0	1	0	0	0	0	0	0	0
Scheduling & facilitating Data Monitoring Committee meetings	0	0	0	1	0	0	0	0	0		+ DMC administrator
Scheduling & facilitating Trial Steering Committee meetings	0	1	0	0	0	0	0	0	0
Site Monitoring visits	0	1	1	0	0	0	0	0	0
Preparation of monitoring reports	0	1	0	0	0	0	0	0	0
Review of monitoring reports	0	0	0	0	0	0	0	1	0
Follow-up & resolution of monitoring issues	0	1	0	0	0	0	0	0	0
Finance & HR
Negotiations with institution that will manage / receive funding	0	0	0	0	0	0	0	1	0
Set-up of cost centres, budget signatories, etc.	0	0	0	0	0	0	0	0	0		finance
Liaison with HR for JDs and pay scale ratings for trial specific staff	0	0	0	0	0	0	0	0	0		resources manager
Advertising for trial specific staff	0	0	0	0	0	0	0	0	0		resources manager
Interview of trial specific staff	0	0	0	0	0	0	0	0	0		depends on post
Appointment of trial specific staff	0	0	0	0	0	0	0	0	0		depends on post
Training of appointed staff	0	0	0	0	0	0	0	0	0		depends on post: DM - Data Management Services etc
Training of e1isting coordinating staff	0	0	0	0	0	0	0	0	0		depends on post
Protocol & procedures
Development, review and approval of the following:	0	0	0	0	0	0	0	0	0
Protocol	0	1	0	1	0	0	0	1	0
PIS	0	1	0	1	0	0	0	1	0
Consent Form	0	1	0	1	0	0	0	1	0
SOPs	0	1	0	1	0	0	0	1	0
Forms	0	0	0	0	0	0	0	0	0		?
Case Report Forms	0	1	1	1	0	0	0	1	0
Printing of CRFs	0	1	0	0	0	0	0	0	0
Printing documents for site files	0	0	1	0	0	0	0	0	0		+ trial assistant
Assembling site files	0	0	1	0	0	0	0	0	0		+ trial assistant
Developing new questionnaires or licensing use of e1isting instruments	0	0	0	0	0	0	0	0	0
Development and validation of randomisation procedure & related SOPs for site staff	0	1	0	0	0	0	0	0	0		Data Programmer
Suppliers & contractors
Negotiation with labs, outside contractors	0	0	0	0	0	0	0	1	0
Audit of supplier e.g. labs, IT developers, IMP suppliers	0	0	0	0	0	0	0	0	0		not generally done; UCL pharmacist if necessary
Confirmation of suppliers, labs etc.	0	0	0	0	0	0	0	1	0
Agreement of terms with suppliers / contract labs	0	1	0	0	0	0	0	1	0
Review and completion of contracts as required	0	1	0	0	0	0	0	1	0
Collect pricing and timeline information on consumables	0	1	0	0	0	0	0	1	0
Order consumables (Site files, blood collection tubes, measurement equipment etc)	0	1	1	0	0	0	0	0	0
Study sites
Negotiations with potential sites regarding interest and feasibility	0	1	0	0	0	0	0	0	0
Costing & feasibility at site	0	1	0	0	0	0	0	1	0
Submission of applications for research governance approval	0	1	0	0	0	0	0	0	0
Development of training for site investigators	0	1	0	0	0	0	0	0	0		+ trial physician/CI
Dispatching equipment to sites	0	0	1	0	0	0	0	0	0
Schedule initiation visits / training days	0	1	0	0	0	0	0	0	0
Forward details of approvals to site	0	0	1	0	0	0	0	0	0
Write to sites to confirm recruitment can begin	0	0	1	0	0	0	0	0	0
Applications
Draft, review, approve, sign and submit applications and amendments to	0	0	0	0	0	0	0	0	0
Ethics	0	1	0	0	0	0	0	0	0
MHRA	0	1	0	0	0	0	0	0	0
Other regulators (PIAG, GTAC, HTA_	0	1	0	0	0	0	0	0	0
Receive, manage and circulate approvals from regulatory bodies	0	1	0	0	0	0	0	0	0
Liaise with regulators to meet terms of approval throughout study period	0	1	0	0	0	0	0	0	0
Advertising & promotion
Draft, review and approve details of:	0	0	0	0	0	0	0	0	0
Media announcements	0	0	0	1	0	0	0	0	0		+ CI
Advertising	0	1	0	1	0	0	0	1	0
Study Website	0	1	0	1	0	0	0	1	0
Study Newsletters (Patient & Site)	0	1	0	1	0	0	0	0	0
Data management & related activities
Third party audit if supplier being used for database development	0	0	0	0	0	0	0	0	0
Development & approval of User Specification	0	1	0	0	0	0	0	1	0
Development and approval of Functional Specification for Database	0	1	0	1	0	0	0	1	0
Development and design of database	0	0	0	0	0	0	0	0	0		Data Services
Qualification and testing of database	0	1	1	1	0	0	0	0	0
Development of specific data management SOPs	0	0	1	0	0	0	0	0	0		+ Data Scientist
Receive data	0	0	1	0	0	0	0	0	0
Chase outstanding data	0	0	1	0	0	0	0	0	0
Check data & raise queries	0	0	1	0	0	0	0	0	0
Enter data	0	0	1	0	0	0	0	0	0
Temporary database lock	0	0	0	0	0	0	0	0	0		Data services
Data e1tracted for periodic reports	0	0	0	1	0	0	0	0	0
Final database lock	0	0	0	0	0	0	0	0	0		Data services
Backup	0	0	0	0	0	0	0	0	0		Data services
Archiving	0	1	0	0	0	0	0	0	0
IMP related activities
Identification of IMP manufacturer / supplier	0	1	0	0	0	0	0	1	0
Collection of key documents from IMP manufacturer for submission to regulators	0	1	0	0	0	0	0	0	0
Investigator's Brochure (development / approval / circulation)	0	1	0	0	0	0	0	0	0
Identify QP	0	1	0	0	0	0	0	1	0		+ UCL pharmacist if needed
Agreement of contract for the supply of IMP	0	0	0	1	0	0	0	1	0
Develop and approve label	0	1	0	0	0	0	0	0	0		+ UCL pharmacist
Consider storage requirements e.g. RT, refrigerator	0	1	0	0	0	0	0	1	0
Purchase of temperature control devices / agreement of logistic issues for transport	0	1	0	0	0	0	0	1	0
Manufacture, release and delivery of batches	0	0	0	0	0	0	0	0	0		3rd party
Provision of QP release paperwork to sites	0	0	0	0	0	0	0	0	0		3rd party
Re-order of IMP throughout trial	0	0	0	0	0	0	0	0	0
Pharmacy
Development and approval of SOPs and forms	0	1	0	0	0	0	0	1	0
Prescriptions	0	1	0	0	0	0	0	0	0
Dispensing record	0	1	0	0	0	0	0	0	0
Return	0	1	0	0	0	0	0	0	0
Ordering	0	1	0	1	0	0	0	1	0
Re-call	0	1	0	0	0	0	0	0	0
Destruction	0	1	0	0	0	0	0	0	0
Accountability	0	1	0	0	0	0	0	0	0
Staff training	0	1	0	0	0	0	0	0	0
Monitoring storage conditions	0	1	0	0	0	0	0	0	0
CTU activities after enrolment of first patient
Randomisation	0	0	1	0	0	0	0	0	0
Drug dispatch	0	0	1	0	0	0	0	0	0
Results reviewed & returned to sites (e.g. safety blood samples)	0	0	1	0	0	0	0	0	0
Central SAE collection	0	1	0	0	0	0	0	0	0
SAE review & classification	0	1	0	0	0	0	0	0	0
E1pedited reporting of SUSARs or safety issues	0	1	0	0	0	0	0	0	0
Annual safety report - MHRA	0	1	0	0	0	0	0	0	0
Annual progress report to REC, Funding bodies, Sponsor etc	0	1	0	0	0	0	0	0	0
Review of reports	0	0	0	1	0	0	0	1	0
Liaising with sites regarding deviations	0	1	0	0	0	0	0	0	0
Submission of amendments	0	1	0	0	0	0	0	0	0
Re-training of staff	0	1	0	0	0	0	0	0	0
Budget & cost review	0	0	0	0	0	0	0	1	0
Ongoing liaison with finance department regarding costs.	0	0	0	0	0	0	0	1	0
Site Activities
Assist in preparation of applications for local approvals	0	1	0	0	0	0	0	0	0
Staff training and initiation	0	1	0	0	0	0	0	0	0
Collection of CVs	0	0	1	0	0	0	0	0	0
Complete delegation log	0	0	0	0	0	0	0	0	0		site
Preliminary screening of patient lists / notes etc	0	0	0	0	0	0	0	0	0		site
Invited patients to attend screening visit	0	0	0	0	0	0	0	0	0		site
Consent patients	0	0	0	0	0	0	0	0	0		site
Study visit as per protocol	0	0	0	0	0	0	0	0	0		site
CRF completion	0	0	0	0	0	0	0	0	0		site
Registration of patients	0	0	0	0	0	0	0	0	0		site
Completion of prescriptions	0	0	0	0	0	0	0	0	0		site
Dispensing of study drug	0	0	0	0	0	0	0	0	0		site
Data collection and submission to Sponsor / Coordinating Centre (incl AE & SAE)	0	0	0	0	0	0	0	0	0		site
Drug accountability	0	0	0	0	0	0	0	0	0		site
Maintenance of site file	0	0	0	0	0	0	0	0	0		site
Submission of amendments to NHS organisation	0	0	0	0	0	0	0	0	0		site
Booking courier for transport of specimens	0	0	0	0	0	0	0	0	0		site
Writing to patients with appointment details	0	0	0	0	0	0	0	0	0		site
Clinic room booking / book scans etc.	0	0	0	0	0	0	0	0	0		site
Requesting hospital notes for visits	0	0	0	0	0	0	0	0	0		site
Notification of patients GP	0	0	0	0	0	0	0	0	0		site
Resolution of data queries	0	0	0	0	0	0	0	0	0		site
Assist with monitoring visits	0	0	0	0	0	0	0	0	0		site
Internal reporting to Trust	0	0	0	0	0	0	0	0	0		site
Archiving	0	0	0	0	0	0	0	0	0		site
Investigators meeting	0	0	0	0	0	0	0	0	0		site
Team meetings in relation to trial	0	0	0	0	0	0	0	0	0		site
Statistics & Study Reports
Development and approval of analysis plan	0	0	0	1	0	0	0	0	0
Data cleaning	0	1	1	1	0	0	0	0	0
Blind data review	0	0	0	0	0	0	0	0	0		endpoint review committee
Statistical analysis and review	0	0	0	1	0	0	0	0	0
Preparation of final study report for regulatory bodies	0	0	0	1	0	0	0	0	0
Reports to funders & other bodies	0	1	0	0	0	0	0	0	0
Development of paper for publication	0	0	0	1	0	0	0	0	0		+ CI etc
Study Archiving
Site close-out visit	0	0	0	0	0	0	0	0	0
Validation or archiving arrangements	0	1	0	0	0	0	0	0	0
Archiving of material	0	1	0	0	0	0	0	0	0

## Sheet: Newcastle
UKCRC Key Activities in the Conduct of a Clinical Trial
Maps to (Sheffield CTRU roles)	QA	Trial manager	Data Manager	Senior Statistician	Junior Statistician	RA	Administrator	CTRU Advice	Clerical	n/a
		Trial manager	Data manager	Statistician				Senior Trial Manager		Non CTU Staff
Funding & Grants
Literature review	0	0	0	1	0	0	0	1	0	CI
Develop research question	0	0	0	1	0	0	0	1	0	CI
Liaison with statisticians for design proposal and sample size	0	0	0	0	0	0	0	0	0	CI via RDS
Scoping of requirements (staff and research costs)	0	0	0	1	0	0	0	1	0	CI via RDS
Preliminary discussions on sponsorship arrangements	0	0	0	0	0	0	0	1	0	CI
Costing / FEC	0	0	0	0	0	0	0	1	0	Institute Research Support Officer
Negotiations with institution that will manage / receive funding	0	0	0	0	0	0	0	1	0
Completion & submission of grant application form	0	0	0	1	0	0	0	1	0	CI
Grant Interview / Presentation	0	0	0	0	0	0	0	0	0	CI
Revisions to proposal as required	0	0	0	1	0	0	0	1	0	CI
Acceptance of offer and completion of contracts	0	0	0	0	0	0	0	0	0	CI, Central Grants and Contracts
Parallel / additional submissions to other funders	0	0	0	1	0	0	0	1	0	CI
Confirmation of Sponsorship arrangements	0	0	0	0	0	0	0	1	0	Sponsor
Monitoring & pharmacovigilance
Development of trial monitoring plan	0	1	0	0	0	0	0	0	0
Assemble DMC	0	1	0	0	0	0	0	0	0	CI
Assemble TSC	0	1	0	0	0	0	0	0	0	CI
Declaration of Interests	0	1	0	0	0	0	0	0	0
Development of charters / procedures for oversight committees	0	1	0	0	0	0	0	1	0
Development & approval of trial specific pharmacovigilance SOPs and forms	0	1	0	0	0	0	0	1	0	CI
Development of monitoring schedule, SOPs, forms	0	0	1	0	0	0	0	1	0
Preparation and submission of regular reports to DMC & TSC	0	1	1	0	0	0	0	0	0
Preparation and submission of annual safety report	0	1	1	0	0	0	0	1	0	CI & Sponsor
Scheduling & facilitating Data Monitoring Committee meetings	0	1	0	0	0	0	0	0	0
Scheduling & facilitating Trial Steering Committee meetings	0	1	0	0	0	0	0	0	0
Site Monitoring visits	0	1	0	0	0	0	0	1	0
Preparation of monitoring reports	0	1	0	0	0	0	0	0	0
Review of monitoring reports	0	0	0	0	0	0	0	1	0
Follow-up & resolution of monitoring issues	0	1	0	0	0	0	0	1	0
Finance & HR
Negotiations with institution that will manage / receive funding	0	0	0	0	0	0	0	1	0	CI & Grants and Contracts
Set-up of cost centres, budget signatories, etc.	0	1	0	0	0	0	0	1	0
Liaison with HR for JDs and pay scale ratings for trial specific staff	0	0	0	0	0	0	0	0	0
Advertising for trial specific staff	0	0	0	0	0	0	0	0	0	CI
Interview of trial specific staff	0	0	0	0	0	0	0	1	0	CI
Appointment of trial specific staff	0	0	0	0	0	0	0	0	0
Training of appointed staff	0	0	0	0	0	0	0	1	0	CI
Training of e1isting coordinating staff	0	1	0	0	0	0	0	1	0
	0	0	0	0	0	0	0	0	0
Protocol & procedures
Development, review and approval of the following:
Protocol	0	1	0	1	0	0	0	1	0	CI
PIS	0	1	0	0	0	0	0	0	0
Consent Form	0	1	0	0	0	0	0	0	0
SOPs	0	1	0	0	0	0	0	1	0
Forms	0	1	0	0	0	0	0	0	0
Case Report Forms	0	1	0	0	0	0	0	0	0
Printing of CRFs	0	1	0	0	0	0	0	0	0
Printing documents for site files	0	1	0	0	0	0	0	0	0
Assembling site files	0	1	0	0	0	0	0	0	0
Developing new questionnaires or licensing use of e1isting instruments	0	0	0	0	0	0	0	1	0	CI
Development and validation of randomisation procedure & related SOPs for site staff	0	1	0	0	0	0	0	1	0	CI
Suppliers & contractors
Negotiation with labs, outside contractors	0	1	0	0	0	0	0	1	0	CI
Audit of supplier e.g. labs, IT developers, IMP suppliers	0	0	0	0	0	0	0	1	0	Pharmacy (via Sponsoring Trust)
Confirmation of suppliers, labs etc.	0	1	0	0	0	0	0	1	0	CI
Agreement of terms with suppliers / contract labs	0	1	0	0	0	0	0	1	0	CI
Review and completion of contracts as required	0	0	0	0	0	0	0	1	0	Grants and Contracts
Collect pricing and timeline information on consumables	0	1	0	0	0	0	0	1	0
Order consumables (Site files, blood collection tubes, measurement equipment etc)	0	1	0	0	0	0	0	0	0
Study sites
Negotiations with potential sites regarding interest and feasibility	0	1	0	0	0	0	0	1	0	CI
Costing & feasibility at site	0	0	0	0	0	0	0	1	0	CI
Submission of applications for research governance approval	0	1	0	0	0	0	0	0	0
Development of training for site investigators	0	1	0	0	0	0	0	1	0
Dispatching equipment to sites	0	1	0	0	0	0	0	0	0
Schedule initiation visits / training days	0	1	0	0	0	0	0	0	0
Forward details of approvals to site	0	1	0	0	0	0	0	0	0
Write to sites to confirm recruitment can begin	0	1	0	0	0	0	0	0	0
Applications
Draft, review, approve, sign and submit applications and amendments to	0	0	0	0	0	0	0	0	0
Ethics	0	0	0	0	0	0	0	0	0
MHRA	0	1	0	0	0	0	0	1	0
Other regulators (PIAG, GTAC, HTA_	0	1	0	0	0	0	0	1	0
Receive, manage and circulate approvals from regulatory bodies	0	1	0	0	0	0	0	1	0	CI
Liaise with regulators to meet terms of approval throughout study period	0	1	0	0	0	0	0	1	0
Advertising & promotion
Draft, review and approve details of:	0	0	0	0	0	0	0	0	0
Media announcements	0	1	0	0	0	0	0	1	0	CI & University Press Office
Advertising	0	1	0	0	0	0	0	1	0	CI & Funder
Study Website	0	1	0	0	0	0	0	1	0	CI
Study Newsletters (Patient & Site)	0	1	0	0	0	0	0	1	0	CI
Data management & related activities
Third party audit if supplier being used for database development	0	0	1	0	0	0	0	0	0
Development & approval of User Specification	0	0	1	0	0	0	0	1	0
Development and approval of Functional Specification for Database	0	0	1	0	0	0	0	0	0
Development and design of database	0	1	1	0	0	0	0	1	0
Qualification and testing of database	0	1	1	0	0	0	0	0	0
Development of specific data management SOPs	0	0	1	0	0	0	0	0	0
Receive data	0	0	1	0	0	0	0	0	0
Chase outstanding data	0	1	1	0	0	0	0	0	0
Check data & raise queries	0	0	1	0	0	0	0	0	0
Enter data	0	0	0	0	0	0	0	0	0	Sites or 3rd party
Temporary database lock	0	0	1	0	0	0	0	0	0
Data e1tracted for periodic reports	0	0	1	0	0	0	0	0	0
Final database lock	0	0	1	0	0	0	0	0	0
Backup	0	0	1	0	0	0	0	0	0
Archiving	0	1	1	0	0	0	0	0	0
IMP related activities
Identification of IMP manufacturer / supplier	0	0	0	0	0	0	0	0	0
Collection of key documents from IMP manufacturer for submission to regulators	0	0	0	0	0	0	0	1	0
Investigator's Brochure (development / approval / circulation)	0	0	0	0	0	0	0	0	0
Identify QP	0	0	0	0	0	0	0	0	0
Agreement of contract for the supply of IMP	0	0	0	0	0	0	0	0	0
Develop and approve label	0	1	0	0	0	0	0	1	0
Consider storage requirements e.g. RT, refrigerator	0	1	0	0	0	0	0	1	0
Purchase of temperature control devices / agreement of logistic issues for transport	0	1	0	0	0	0	0	1	0
Manufacture, release and delivery of batches	0	0	0	0	0	0	0	0	0
Provision of QP release paperwork to sites	0	1	0	0	0	0	0	1	0
Re-order of IMP throughout trial	0	0	0	0	0	0	0	0	0
Pharmacy
Development and approval of SOPs and forms	0	0	0	0	0	0	0	0	0
Prescriptions	0	0	0	0	0	0	0	0	0
Dispensing record	0	0	0	0	0	0	0	0	0
Return	0	0	0	0	0	0	0	0	0
Ordering	0	0	0	0	0	0	0	0	0
Re-call	0	0	0	0	0	0	0	0	0
Destruction	0	0	0	0	0	0	0	0	0
Accountability	0	0	0	0	0	0	0	0	0
Staff training	0	0	0	0	0	0	0	0	0
Monitoring storage conditions	0	0	0	0	0	0	0	0	0
CTU activities after enrolment of first patient
Randomisation	0	1	0	0	0	0	0	0	0
Drug dispatch	0	0	0	0	0	0	0	0	0
Results reviewed & returned to sites (e.g. safety blood samples)	0	0	0	0	0	0	0	0	0
Central SAE collection	0	1	0	0	0	0	0	0	0
SAE review & classification	0	0	0	0	0	0	0	0	0	PI/CI
E1pedited reporting of SUSARs or safety issues	0	1	0	0	0	0	0	1	0
Annual safety report - MHRA	0	1	0	0	0	0	0	1	0	CI/Sponsor
Annual progress report to REC, Funding bodies, Sponsor etc	0	1	0	0	0	0	0	0	0
Review of reports	0	0	0	0	0	0	0	1	0
Liaising with sites regarding deviations	0	1	0	0	0	0	0	1	0	CI/Sponsor
Submission of amendments	0	1	0	0	0	0	0	0	0
Re-training of staff	0	0	0	0	0	0	0	1	0
Budget & cost review	0	1	0	0	0	0	0	1	0
Ongoing liaison with finance department regarding costs.	0	1	0	0	0	0	0	1	0
Site Activities
Assist in preparation of applications for local approvals	0	0	0	0	0	0	0	1	0
Staff training and initiation	0	0	1	0	0	0	0	1	0
Collection of CVs	0	0	0	0	0	0	0	1	0
Complete delegation log	0	0	0	0	0	0	0	0	0
Preliminary screening of patient lists / notes etc	0	0	0	0	0	0	0	0	0
Invited patients to attend screening visit	0	0	0	0	0	0	0	0	0
Consent patients	0	0	0	0	0	0	0	0	0
Study visit as per protocol	0	0	0	0	0	0	0	0	0
CRF completion	0	0	0	0	0	0	0	0	0
Registration of patients	0	0	0	0	0	0	0	0	0
Completion of prescriptions	0	0	0	0	0	0	0	0	0
Dispensing of study drug	0	0	0	0	0	0	0	0	0
Data collection and submission to Sponsor / Coordinating Centre (incl AE & SAE)	0	0	0	0	0	0	0	0	0
Drug accountability	0	0	0	0	0	0	0	0	0
Maintenance of site file	0	0	0	0	0	0	0	0	0
Submission of amendments to NHS organisation	0	0	0	0	0	0	0	0	0
Booking courier for transport of specimens	0	0	0	0	0	0	0	0	0
Writing to patients with appointment details	0	0	0	0	0	0	0	0	0
Clinic room booking / book scans etc.	0	0	0	0	0	0	0	0	0
Requesting hospital notes for visits	0	0	0	0	0	0	0	0	0
Notification of patients GP	0	0	0	0	0	0	0	0	0
Resolution of data queries	0	0	0	0	0	0	0	0	0
Assist with monitoring visits	0	0	0	0	0	0	0	0	0
Internal reporting to Trust	0	0	0	0	0	0	0	0	0
Archiving	0	0	0	0	0	0	0	0	0
Investigators meeting	0	0	0	0	0	0	0	0	0
Team meetings in relation to trial	0	0	0	0	0	0	0	0	0
Statistics & Study Reports
Development and approval of analysis plan	0	0	1	1	0	0	0	1	0
Data cleaning	0	0	1	1	0	0	0	0	0
Blind data review	0	0	0	1	0	0	0	0	0
Statistical analysis and review	0	0	0	1	0	0	0	0	0
Preparation of final study report for regulatory bodies	0	1	1	1	0	0	0	1	0
Reports to funders & other bodies	0	1	1	1	0	0	0	1	0
Development of paper for publication	0	1	0	1	0	0	0	1	0
Study Archiving
Site close-out visit	0	0	1	0	0	0	0	1	0
Validation or archiving arrangements	0	0	1	0	0	0	0	1	0
Archiving of material	0	0	0	0	0	0	0	1	0

## Sheet: Oxford
UKCRC Key Activities in the Conduct of a Clinical Trial
Maps to (Sheffield CTRU roles)	QA	Trial Manager	Data manager	Senior Statistician	Junior Statistician	RA	Administrator	CTU Advice	Clerical	n/a	RA*	n/a	n/a	n/a	n/a	n/a	n/a	n/a	n/a
		Trial Manager	Senior System Developer	Statistician		Training & monitoring coordinator	Unit administrator		Trial administrator	Database administrator/IT support	Monitors	Chief & Principal Investigators	Trial Coordinator	Contracts specialist	Clinical fellow	Supplies coordinator	Laboratory manager	Validation coordinator	Health economist	Notes
Funding & Grants
Literature review	0	0	0	0	0	0	0	0	0	0	0	1	0	0	1	0	0	0	0
Develop research question	0	0	0	0	0	0	0	0	0	0	0	1	0	0	1	0	0	0	0
Liaison with statisticians for design proposal and sample size	0	0	0	1	0	0	0	0	0	0	0	1	0	0	0	0	0	0	0
Scoping of requirements (staff and research costs)	0	0	0	0	0	0	1	0	0	0	0	1	1	0	0	0	0	0	0
Preliminary discussions on sponsorship arrangements	0	0	0	0	0	0	0	0	0	0	0	1	0	1	0	0	0	0	0
Costing / FEC	0	0	0	0	0	0	1	0	0	0	0	1	1	0	0	0	0	0	0
Negotiations with institution that will manage / receive funding	0	0	0	0	0	0	1	0	0	0	0	1	0	1	0	0	0	0	0
Completion & submission of grant application form	0	0	0	1	0	0	1	0	0	0	0	1	1	0	0	0	0	0	0
Grant Interview / Presentation	0	0	0	0	0	0	0	0	0	0	0	1	0	0	0	0	0	0	0
Revisions to proposal as required	0	0	0	0	0	0	0	0	0	0	0	1	0	0	0	0	0	0	0
Acceptance of offer and completion of contracts	0	0	0	0	0	0	0	0	0	0	0	1	0	1	0	0	0	0	0
Parallel / additional submissions to other funders	0	0	0	0	0	0	0	0	0	0	0	0	0	0	0	0	0	0	0	(N/A)
Confirmation of Sponsorship arrangements	0	0	0	0	0	0	0	0	0	0	0	1	0	1	0	0	0	0	0
Development of trial monitoring plan	0	0	0	0	0	1	0	0	0	0	0	1	0	0	0	0	0	0	0
Assemble DMC	0	0	0	0	0	0	0	0	0	0	0	1	0	0	0	0	0	0	0
Assemble TSC	0	0	0	0	0	0	0	0	0	0	0	1	0	0	0	0	0	0	0
Declaration of Interests	0	0	0	0	0	0	0	0	0	0	0	1	0	0	0	0	0	0	0
Development of charters / procedures for oversight committees	0	0	0	0	0	0	0	0	0	0	0	1	0	0	0	0	0	0	0
Development & approval of trial specific pharmacovigilance SOPs and forms	0	0	0	0	0	0	0	0	0	0	0	1	0	0	1	0	0	0	0
Development of monitoring schedule, SOPs, forms	0	0	0	0	0	1	0	0	0	0	0	1	0	0	0	0	0	0	0
Preparation and submission of regular reports to DMC & TSC	0	0	0	1	0	1	0	0	0	0	0	1	1	0	1	0	0	0	0
Preparation and submission of annual safety report	0	0	0	0	0	0	0	0	0	0	0	1	0	0	1	0	0	0	0
Scheduling & facilitating Data Monitoring Committee meetings	0	0	0	0	0	0	0	0	0	0	0	1	1	0	0	0	0	0	0
Scheduling & facilitating Trial Steering Committee meetings	0	0	0	0	0	0	0	0	0	0	0	1	1	0	0	0	0	0	0
Site Monitoring visits	0	0	0	0	0	0	0	0	0	0	1	0	0	0	0	0	0	0	0
Preparation of monitoring reports	0	0	0	0	0	0	0	0	0	0	1	0	0	0	0	0	0	0	0
Review of monitoring reports	0	0	0	0	0	1	0	0	0	0	0	0	0	0	0	0	0	0	0
Follow-up & resolution of monitoring issues	0	0	0	0	0	1	0	0	0	0	1	0	0	0	0	0	0	0	0
Negotiations with institution that will manage / receive funding	0	0	0	0	0	0	1	0	0	0	0	1	1	1	0	0	0	0	0
Set-up of cost centres, budget signatories, etc.	0	0	0	0	0	0	1	0	0	0	0	1	1	0	0	0	0	0	0
Liaison with HR for JDs and pay scale ratings for trial specific staff	0	0	0	0	0	0	1	0	0	0	0	1	1	0	0	0	0	0	0
Advertising for trial specific staff	0	0	0	0	0	0	1	0	0	0	0	0	1	0	0	0	0	0	0
Interview of trial specific staff	0	1	0	0	0	1	1	0	0	0	0	1	1	0	0	1	0	0	0
Appointment of trial specific staff	0	1	0	0	0	1	1	0	0	0	0	1	1	0	0	1	0	0	0
Training of appointed staff	0	0	0	0	0	0	0	0	0	0	0	1	0	0	0	0	0	0	0
Training of existing coordinating staff	0	1	0	0	0	1	0	0	0	0	0	1	1	0	0	1	0	0	0
Development, review and approval of the following:	0	0	0	0	0	0	0	0	0	0	0	0	0	0	0	0	0	0	0
Protocol	0	0	0	1	0	1	0	0	0	0	0	1	1	0	1	0	0	0	0
PIS	0	0	0	0	0	1	0	0	0	0	0	1	1	0	1	0	0	0	0
Consent Form	0	0	0	0	0	1	0	0	0	0	0	1	1	0	1	0	0	0	0
SOPs	0	0	1	0	0	1	0	0	0	0	0	1	1	0	1	1	1	1	0
Forms	0	0	0	0	0	0	0	0	0	0	0	0	0	0	0	0	0	0	0	?
Case Report Forms	0	0	1	0	0	1	0	0	0	0	0	1	1	0	1	0	0	1	0
Printing of CRFs	0	0	0	0	0	0	0	0	0	0	0	0	0	0	0	0	0	0	0	N/A
Printing documents for site files	0	0	0	0	0	0	0	0	1	0	0	0	0	0	0	0	0	0	0
Assembling site files	0	0	0	0	0	0	0	0	1	0	0	0	0	0	0	0	0	0	0
Developing new questionnaires or licensing use of existing instruments	0	0	1	0	0	1	0	0	0	0	0	1	1	0	1	0	0	0	0
Development and validation of randomisation procedure & related SOPs for site staff	0	0	1	1	0	1	0	0	0	0	0	1	0	0	0	0	0	1	0
Negotiation with labs, outside contractors	0	0	0	0	0	0	0	0	0	0	0	0	1	0	0	0	0	0	0
Audit of supplier e.g. labs, IT developers, IMP suppliers	0	0	0	0	0	0	0	0	0	0	0	0	1	0	0	0	1	1	0
Confirmation of suppliers, labs etc.	0	0	0	0	0	0	1	0	0	0	0	0	1	0	0	0	0	0	0
Agreement of terms with suppliers / contract labs	0	0	0	0	0	0	1	0	0	0	0	0	1	1	0	0	0	0	0
Review and completion of contracts as required	0	0	0	0	0	0	1	0	0	0	0	0	1	1	0	0	0	0	0
Collect pricing and timeline information on consumables	0	0	0	0	0	0	0	0	0	0	0	0	1	0	0	0	0	0	0
Order consumables (Site files, blood collection tubes, measurement equipment etc)	0	0	0	0	0	0	0	0	0	0	0	0	1	0	0	1	0	0	0
Negotiations with potential sites regarding interest and feasibility	0	1	0	0	0	0	0	0	0	0	0	0	0	0	0	0	0	0	0
Costing & feasibility at site	0	1	0	0	0	0	0	0	0	0	0	0	0	0	0	0	0	0	0
Submission of applications for research governance approval	0	1	0	0	0	0	0	0	0	0	0	1	0	0	0	0	0	0	0
Development of training for site investigators	0	0	0	0	0	1	0	0	0	0	0	1	0	0	0	0	0	0	0
Dispatching equipment to sites	0	0	0	0	0	0	0	0	1	0	0	0	0	0	0	0	0	0	0
Schedule initiation visits / training days	0	0	0	0	0	1	0	0	1	0	0	0	0	0	0	0	0	0	0
Forward details of approvals to site	0	1	0	0	0	0	0	0	1	0	0	0	0	0	0	0	0	0	0
Write to sites to confirm recruitment can begin	0	0	0	0	0	0	0	0	0	0	0	0	0	0	0	0	0	0	0
Draft, review, approve, sign and submit applications and amendments to	0	0	0	0	0	0	0	0	0	0	0	0	0	0	0	0	0	0	0
Ethics	0	0	0	0	0	0	0	0	0	0	0	1	1	0	0	0	0	0	0
MHRA	0	0	0	0	0	0	0	0	0	0	0	1	1	0	0	0	0	0	0
Other regulators (PIAG, GTAC, HTA_	0	0	0	0	0	0	0	0	0	0	0	1	1	0	0	0	0	0	0
Receive, manage and circulate approvals from regulatory bodies	0	1	0	0	0	0	0	0	0	0	0	1	1	0	0	0	0	0	0
Liaise with regulators to meet terms of approval throughout study period	0	0	0	0	0	0	0	0	0	0	0	1	1	0	0	0	0	0	0
Draft, review and approve details of:	0	0	0	0	0	0	0	0	0	0	0	0	0	0	0	0	0	0	0
Media announcements	0	0	0	0	0	0	0	0	0	0	0	1	0	0	0	0	0	0	0
Advertising	0	0	0	0	0	0	0	0	0	0	0	0	0	0	0	0	0	0	0	N/A
Study Website	0	0	0	0	0	1	0	0	0	0	0	1	1	0	0	0	0	0	0
Study Newsletters (Patient & Site)	0	0	0	0	0	1	0	0	0	0	0	1	1	0	0	0	0	0	0
Third party audit if supplier being used for database development	0	0	0	0	0	0	0	0	0	0	0	0	0	0	0	0	0	0	0	N/A
Development & approval of User Specification	0	1	0	0	0	1	0	0	0	0	0	1	1	0	1	1	0	0	0
Development and approval of Functional Specification for Database	0	0	1	0	0	0	0	0	0	1	0	0	0	0	0	0	0	0	0
Development and design of database	0	0	1	0	0	0	0	0	0	1	0	0	0	0	0	0	0	0	0
Qualification and testing of database	0	0	0	0	0	0	0	0	0	0	0	0	0	0	0	0	0	1	0
Development of specific data management SOPs	0	0	0	0	0	0	0	0	0	0	0	0	1	0	0	0	0	0	0
Receive data	0	0	0	0	0	0	0	0	0	0	0	0	0	0	0	0	0	0	0	N/A
Chase outstanding data	0	0	0	0	0	0	0	0	1	0	0	0	0	0	0	0	0	0	0
Check data & raise queries	0	0	0	0	0	1	0	0	0	0	0	0	1	0	0	0	0	0	0
Enter data	0	0	0	0	0	0	0	0	0	0	0	0	0	0	0	0	0	0	0	N/A
Temporary database lock	0	0	1	0	0	0	0	0	0	0	0	0	0	0	0	0	0	0	0
Data extracted for periodic reports	0	0	1	1	0	0	0	0	0	0	0	0	0	0	0	0	0	0	0
Final database lock	0	0	1	0	0	0	0	0	0	0	0	0	0	0	0	0	0	0	0
Backup	0	0	1	0	0	0	0	0	0	0	0	0	0	0	0	0	0	0	0
Archiving	0	0	0	0	0	0	0	0	0	1	0	0	1	0	0	0	0	0	0
Identification of IMP manufacturer / supplier	0	0	0	0	0	0	0	0	0	0	0	1	1	0	0	1	0	0	0
Collection of key documents from IMP manufacturer for submission to regulators	0	0	0	0	0	0	0	0	0	0	0	1	0	0	0	1	0	0	0
Investigator's Brochure (development / approval / circulation)	0	0	0	0	0	0	0	0	0	0	0	1	1	0	1	0	0	0	0
Identify QP	0	0	0	0	0	0	0	0	0	0	0	0	0	0	0	1	0	0	0
Agreement of contract for the supply of IMP	0	0	0	0	0	0	0	0	0	0	0	1	0	0	0	1	0	0	0
Develop and approve label	0	0	0	0	0	0	0	0	0	0	0	0	1	0	0	1	0	0	0
Consider storage requirements e.g. RT, refrigerator	0	0	0	0	0	1	0	0	0	0	0	0	1	0	0	1	0	0	0
Purchase of temperature control devices / agreement of logistic issues for transport	0	0	0	0	0	0	0	0	0	0	0	0	0	0	0	1	0	0	0
Manufacture, release and delivery of batches	0	0	0	0	0	0	0	0	0	0	0	0	0	0	0	1	0	0	0
Provision of QP release paperwork to sites	0	0	0	0	0	0	0	0	0	0	0	0	0	0	0	0	0	0	0	N/A
Re-order of IMP throughout trial	0	0	0	0	0	0	0	0	1	0	0	0	0	0	0	1	0	0	0
Development and approval of SOPs and forms	0	0	0	0	0	1	0	0	0	0	0	0	0	0	0	1	0	0	0
Prescriptions	0	0	0	0	0	0	0	0	0	0	0	0	0	0	0	0	0	0	0	?
Dispensing record	0	0	1	0	0	0	0	0	0	0	0	0	0	0	0	0	0	0	0
Return	0	0	0	0	0	0	0	0	1	0	0	0	0	0	0	1	0	0	0
Ordering	0	0	1	0	0	0	0	0	1	0	0	0	0	0	0	1	0	0	0
Re-call	0	0	1	0	0	0	0	0	0	0	0	0	0	0	0	1	0	0	0
Destruction	0	0	1	0	0	0	0	0	1	0	0	0	0	0	0	1	0	0	0
Accountability	0	0	1	0	0	0	0	0	0	0	0	0	0	0	0	1	0	0	0
Staff training	0	0	0	0	0	1	0	0	0	0	0	0	0	0	0	0	0	0	0
Monitoring storage conditions	0	0	0	0	0	1	0	0	0	0	0	0	0	0	0	0	0	0	0
Randomisation	0	0	0	0	0	0	0	0	0	0	0	0	0	0	0	0	0	0	0	N/A
Drug dispatch	0	0	0	0	0	0	0	0	1	0	0	0	0	0	0	1	0	0	0
Results reviewed & returned to sites (e.g. safety blood samples)	0	0	0	0	0	0	0	0	0	0	0	0	0	0	1	0	0	0	0
Central SAE collection	0	0	0	0	0	0	0	0	0	0	0	0	0	0	0	0	0	0	0	N/A
SAE review & classification	0	0	0	0	0	0	0	0	0	0	0	0	0	0	1	0	0	0	0
Expedited reporting of SUSARs or safety issues	0	0	0	0	0	0	0	0	0	0	0	1	0	0	1	0	0	0	0
Annual safety report - MHRA	0	1	0	0	0	0	0	0	0	0	0	1	1	0	0	0	0	0	0
Annual progress report to REC, Funding bodies, Sponsor etc	0	0	0	0	0	0	0	0	0	0	0	1	1	0	0	0	0	0	0
Review of reports	0	0	0	0	0	0	0	0	0	0	0	1	0	0	0	0	0	0	0
Liaising with sites regarding deviations	0	0	0	0	0	1	0	0	0	0	0	1	0	0	0	0	0	0	0
Submission of amendments	0	1	0	0	0	0	0	0	0	0	0	1	1	0	0	0	0	0	0
Re-training of staff	0	0	0	0	0	1	0	0	1	0	1	1	1	0	1	1	1	0	0
Budget & cost review	0	0	0	0	0	0	0	0	0	0	0	1	1	0	0	0	0	0	0
Ongoing liaison with finance department regarding costs.	0	0	0	0	0	0	0	0	0	0	0	1	1	0	0	0	0	0	0
Assist in preparation of applications for local approvals	0	0	0	0	0	0	0	0	0	0	0	0	0	0	0	0	0	0	0
Staff training and initiation	0	0	0	0	0	0	0	0	0	0	0	0	0	0	0	0	0	0	0
Collection of CVs	0	0	0	0	0	0	0	0	0	0	0	0	0	0	0	0	0	0	0
Complete delegation log	0	0	0	0	0	0	0	0	0	0	0	0	0	0	0	0	0	0	0
Preliminary screening of patient lists / notes etc	0	0	0	0	0	0	0	0	0	0	0	0	0	0	0	0	0	0	0
Invited patients to attend screening visit	0	0	0	0	0	0	0	0	0	0	0	0	0	0	0	0	0	0	0
Consent patients	0	0	0	0	0	0	0	0	0	0	0	0	0	0	0	0	0	0	0
Study visit as per protocol	0	0	0	0	0	0	0	0	0	0	0	0	0	0	0	0	0	0	0
CRF completion	0	0	0	0	0	0	0	0	0	0	0	0	0	0	0	0	0	0	0
Registration of patients	0	0	0	0	0	0	0	0	0	0	0	0	0	0	0	0	0	0	0
Completion of prescriptions	0	0	0	0	0	0	0	0	0	0	0	0	0	0	0	0	0	0	0
Dispensing of study drug	0	0	0	0	0	0	0	0	0	0	0	0	0	0	0	0	0	0	0
Data collection and submission to Sponsor / Coordinating Centre (incl AE & SAE)	0	0	0	0	0	0	0	0	0	0	0	0	0	0	0	0	0	0	0
Drug accountability	0	0	0	0	0	0	0	0	0	0	0	0	0	0	0	0	0	0	0
Maintenance of site file	0	0	0	0	0	0	0	0	0	0	0	0	0	0	0	0	0	0	0
Submission of amendments to NHS organisation	0	0	0	0	0	0	0	0	0	0	0	0	0	0	0	0	0	0	0
Booking courier for transport of specimens	0	0	0	0	0	0	0	0	0	0	0	0	0	0	0	0	0	0	0
Writing to patients with appointment details	0	0	0	0	0	0	0	0	0	0	0	0	0	0	0	0	0	0	0
Clinic room booking / book scans etc.	0	0	0	0	0	0	0	0	0	0	0	0	0	0	0	0	0	0	0
Requesting hospital notes for visits	0	0	0	0	0	0	0	0	0	0	0	0	0	0	0	0	0	0	0
Notification of patients GP	0	0	0	0	0	0	0	0	0	0	0	0	0	0	0	0	0	0	0
Resolution of data queries	0	0	0	0	0	0	0	0	0	0	0	0	0	0	0	0	0	0	0
Assist with monitoring visits	0	0	0	0	0	0	0	0	0	0	0	0	0	0	0	0	0	0	0
Internal reporting to Trust	0	0	0	0	0	0	0	0	0	0	0	0	0	0	0	0	0	0	0
Archiving	0	0	0	0	0	0	0	0	0	0	0	0	0	0	0	0	0	0	0
Investigators meeting	0	0	0	0	0	0	0	0	0	0	0	0	0	0	0	0	0	0	0
Team meetings in relation to trial	0	0	0	0	0	0	0	0	0	0	0	0	0	0	0	0	0	0	0
Development and approval of analysis plan	0	0	0	1	0	0	0	0	0	0	0	1	0	0	0	0	0	0	0
Data cleaning	0	0	0	0	0	0	0	0	0	0	0	0	0	0	0	0	0	0	0	N/A
Blind data review	0	0	0	0	0	0	0	0	0	0	0	1	0	0	0	0	0	0	0
Statistical analysis and review	0	0	0	1	0	0	0	0	0	0	0	0	0	0	0	0	0	0	0
Preparation of final study report for regulatory bodies	0	0	0	0	0	0	0	0	0	0	0	1	1	0	1	0	0	0	0
Reports to funders & other bodies	0	0	0	0	0	0	0	0	0	0	0	1	1	0	1	0	0	0	0
Development of paper for publication	0	0	0	1	0	0	0	0	0	0	0	1	0	0	1	0	0	0	0
Site close-out visit	0	0	0	0	0	0	0	0	0	0	1	0	0	0	0	0	0	0	0
Validation or archiving arrangements	0	0	0	0	0	0	0	0	0	0	0	0	1	0	0	0	0	0	0
Archiving of material	0	0	0	0	0	0	0	0	0	0	0	0	1	0	0	0	0	0	0
Other important trial activities (added: CJB)
Annual meeting for site investigators and research coordinators						1						1	1
Regional training meetings for research coordinators		1				1			1
Maximising follow-up completion		1							1				1
Maximising compliance with study treatment		1							1				1
Collecting Outcome Measure documentation		1							1
Adjudicating Outcome Measure documentation															1
Managing production and distribution of sample kits for central analysis									1							1
Retrieving samples for central analysis from study sites									1							1
Analysis of biological samples																	1
Long-term storage of biological samples																	1
Health economic analyses																			1

## Sheet: Peninsula
UKCRC Key Activities in the Conduct of a Clinical Trial														Non CTU staff
Maps to (Sheffield CTRU roles)	QA	Trial Manager	Data Manager	Statistician	Junior Statistician	RA	Administrator	Advice	Clerical	n/a	n/a	n/a	n/a
		Trial Manager 1	Data Manager 1	Statistician		Trial Manager 2	Unit Coordinator		Trials Secretary	Data Programmer	Data Manager 2	Data Assistant 1	Data Assistant 2
Funding & Grants														Investigator
Literature review	0	0	0	1	0	0	0	0	0	0	0	0	0	Investigator
Develop research question	0	1	0	1	0	0	0	0	0	0	0	0	0	Investigator
Liaison with statisticians for design proposal and sample size	0	0	0	1	0	0	0	0	0	0	0	0	0	Investigator
Scoping of requirements (staff and research costs)	0	1	1	1	0	0	0	0	0	0	0	0	0	Investigator	Sponsor	University Finance
Preliminary discussions on sponsorship arrangements	0	1	0	0	0	0	0	0	0	0	0	0	0	Investigator	Sponsor
Costing / FEC	0	1	1	1	0	0	1	0	0	0	0	0	0			University Finance
Negotiations with institution that will manage / receive funding	0	1	0	0	0	0	1	0	0	0	0	0	0		Sponsor	University Finance
Completion & submission of grant application form	0	1	0	1	0	0	0	0	0	0	0	0	0	Investigator	Sponsor
Grant Interview / Presentation	0	0	0	1	0	0	0	0	0	0	0	0	0	Investigator
Revisions to proposal as required	0	1	0	1	0	0	0	0	0	0	0	0	0	Investigator
Acceptance of offer and completion of contracts	0	0	0	0	0	0	1	0	0	0	0	0	0		Sponsor	University Finance
Parallel / additional submissions to other funders	0	0	0	1	0	0	0	0	0	0	0	0	0	Investigator	Sponsor	University Finance
Confirmation of Sponsorship arrangements	0	1	0	0	0	0	0	0	0	0	0	0	0	Investigator	Sponsor
Monitoring & pharmacovigilance
Development of trial monitoring plan	0	1	1	1	0	1	0	0	0	0	0	0	0
Assemble DMC	0	1	0	0	0	0	0	0	0	0	0	0	0	Investigator
Assemble TSC	0	1	0	0	0	0	0	0	0	0	0	0	0	Investigator
Declaration of Interests	0	0	0	0	0	1	1	0	0	0	0	0	0
Development of charters / procedures for oversight committees	0	1	0	1	0	0	1	0	0	0	0	0	0	Investigator
Development & approval of trial specific pharmacovigilance SOPs and forms	0	1	1	0	0	1	0	0	0	0	0	0	0
Development of monitoring schedule, SOPs, forms	0	1	1	0	0	1	0	0	0	0	0	0	0
Preparation and submission of regular reports to DMC & TSC	0	1	1	1	0	1	0	0	0	0	1	0	0	Investigator
Preparation and submission of annual safety report	0	1	1	0	0	1	0	0	0	0	1	0	0	Investigator
Scheduling & facilitating Data Monitoring Committee meetings	0	1	0	0	0	1	1	0	0	0	0	0	0
Scheduling & facilitating Trial Steering Committee meetings	0	1	0	0	0	1	1	0	0	0	0	0	0
Site Monitoring visits	0	1	0	0	0	1	0	0	0	0	0	0	0
Preparation of monitoring reports	0	1	0	0	0	1	0	0	0	0	0	0	0
Review of monitoring reports	0	1	0	0	0	1	0	0	0	0	0	0	0
Follow-up & resolution of monitoring issues	0	1	1	0	0	1	0	0	0	0	1	1	0
Finance & HR
Negotiations with institution that will manage / receive funding	0	1	0	0	0	0	1	0	0	0	0	0	0		Sponsor	University Finance
Set-up of cost centres, budget signatories, etc.	0	0	0	0	0	0	1	0	1	0	0	0	0		Sponsor	University Finance
Liaison with HR for JDs and pay scale ratings for trial specific staff	0	1	0	0	0	0	0	0	0	0	0	0	0		Sponsor	University Finance
Advertising for trial specific staff	0	1	0	0	0	0	1	0	0	0	0	0	0		Sponsor	University Finance
Interview of trial specific staff	0	1	0	0	0	0	0	0	0	0	0	0	0		Sponsor	University Finance
Appointment of trial specific staff	0	0	0	0	0	0	0	0	0	0	0	0	0		Sponsor
Training of appointed staff	0	1	0	0	0	1	0	0	0	0	0	0	0	Investigator
Training of e1isting coordinating staff	0	1	0	0	0	1	0	0	0	0	0	0	0
Protocol & procedures
Development, review and approval of the following:
Protocol	0	1	1	1	0	1	0	0	0	0	0	0	0	Investigator	Sponsor
PIS	0	1	0	0	0	1	0	0	0	0	0	0	0	Investigator
Consent Form	0	1	0	0	0	1	0	0	0	0	0	0	0	Investigator
SOPs	0	1	1	0	0	1	0	0	0	1	1	1	0
Forms	0	1	1	0	0	1	0	0	0	0	0	0	0
Case Report Forms	0	1	1	0	0	1	0	0	0	0	0	0	0
Printing of CRFs	0	0	0	0	0	0	0	0	1	0	0	1	0
Printing documents for site files	0	0	0	0	0	0	0	0	1	0	0	1	0
Assembling site files	0	0	0	0	0	1	0	0	1	0	0	0	0
Developing new questionnaires or licensing use of e1isting instruments	0	1	0	1	0	1	0	0	1	0	0	0	0	Investigator	Sponsor	University Finance
Development and validation of randomisation procedure & related SOPs for site staff	0	0	1	1	0	0	0	0	0	1	0	0	0
Suppliers & contractors
Negotiation with labs, outside contractors	0	1	0	0	0	1	0	0	0	0	0	0	0		Sponsor	University Finance
Audit of supplier e.g. labs, IT developers, IMP suppliers	0	1	0	0	0	1	0	0	0	0	0	0	0		Sponsor
Confirmation of suppliers, labs etc.	0	1	0	0	0	1	0	0	0	0	0	0	0		Sponsor
Agreement of terms with suppliers / contract labs	0	1	0	0	0	1	0	0	0	0	0	0	0		Sponsor
Review and completion of contracts as required	0	1	0	0	0	1	1	0	0	0	0	0	0		Sponsor
Collect pricing and timeline information on consumables	0	1	0	0	0	1	0	0	1	0	0	0	0		Sponsor
Order consumables (Site files, blood collection tubes, measurement equipment etc)	0	1	0	0	0	1	0	0	1	0	0	0	0		Sponsor
Study sites
Negotiations with potential sites regarding interest and feasibility	0	1	0	0	0	1	0	0	0	0	0	0	0	Investigator
Costing & feasibility at site	0	1	0	0	0	1	0	0	0	0	0	0	0		Sponsor
Submission of applications for research governance approval	0	1	0	0	0	1	0	0	0	0	0	0	0
Development of training for site investigators	0	1	0	0	0	1	0	0	0	0	0	0	0	Investigator
Dispatching equipment to sites	0	1	0	0	0	1	0	0	1	0	0	0	0
Schedule initiation visits / training days	0	1	0	0	0	1	0	0	1	0	0	0	0
Forward details of approvals to site	0	1	0	0	0	1	0	0	1	0	0	0	0
Write to sites to confirm recruitment can begin	0	1	0	0	0	1	0	0	0	0	0	0	0		Sponsor
	0	0	0	0	0	0	0	0	0	0	0	0	0
Applications
Draft, review, approve, sign and submit applications and amendments to
Ethics	0	1	0	0	0	1	0	0	0	0	0	0	0	Investigator	Sponsor
MHRA	0	1	0	0	0	1	0	0	0	0	0	0	0	Investigator	Sponsor
Other regulators (PIAG, GTAC, HTA_	0	1	0	0	0	1	0	0	0	0	0	0	0	Investigator	Sponsor
Receive, manage and circulate approvals from regulatory bodies	0	1	0	0	0	1	0	0	0	0	0	0	0		Sponsor
Liaise with regulators to meet terms of approval throughout study period	0	1	0	0	0	1	0	0	0	0	0	0	0
	0	0	0	0	0	0	0	0	0	0	0	0	0
Advertising & promotion
Draft, review and approve details of:
Media announcements	0	1	0	0	0	1	0	0	0	0	0	0	0	Investigator	Sponsor
Advertising	0	1	0	0	0	1	0	0	0	0	0	0	0	Investigator	Sponsor
Study Website	0	1	0	0	0	1	0	0	0	1	0	0	0	Investigator	Sponsor
Study Newsletters (Patient & Site)	0	1	1	0	0	1	0	0	0	0	1	0	0	Investigator
Data management & related activities
Third party audit if supplier being used for database development	0	0	0	0	0	0	0	0	0	0	0	0	0
Development & approval of User Specification	0	0	1	0	0	0	0	0	0	1	0	0	0
Development and approval of Functional Specification for Database	0	0	1	0	0	0	0	0	0	1	0	0	0
Development and design of database	0	0	1	0	0	0	0	0	0	1	0	0	0
Qualification and testing of database	0	0	1	0	0	0	0	0	0	1	0	0	0
Development of specific data management SOPs	0	0	1	0	0	0	0	0	0	1	1	1	0
Receive data	0	0	1	0	0	0	0	0	0	0	1	1	1
Chase outstanding data	0	0	1	0	0	1	0	0	0	0	1	1	1
Check data & raise queries	0	0	1	0	0	0	0	0	0	0	1	1	1
Enter data	0	0	0	0	0	0	0	0	0	0	0	1	1
Temporary database lock	0	0	1	0	0	0	0	0	0	1	1	0	0
Data extracted for periodic reports	0	0	1	0	0	0	0	0	0	0	1	0	0
Final database lock	0	0	1	0	0	0	0	0	0	1	1	0	0
Backup	0	0	1	0	0	0	0	0	0	1	1	0	0
Archiving	0	0	1	0	0	0	0	0	1	0	1	0	0		Sponsor
IMP related activities
Identification of IMP manufacturer / supplier	0	1	0	0	0	1	0	0	0	0	0	0	0	Investigator	Sponsor
Collection of key documents from IMP manufacturer for submission to regulators	0	1	0	0	0	1	0	0	0	0	0	0	0
Investigator's Brochure (development / approval / circulation)	0	1	0	0	0	1	0	0	0	0	0	0	0
Identify QP	0	1	0	0	0	1	0	0	0	0	0	0	0
Agreement of contract for the supply of IMP	0	1	0	0	0	1	0	0	0	0	0	0	0		Sponsor
Develop and approve label	0	1	0	0	0	1	0	0	0	0	0	0	0				Trial pharmacist
Consider storage requirements e.g. RT, refrigerator	0	1	0	0	0	1	0	0	0	0	0	0	0				Trial pharmacist
Purchase of temperature control devices / agreement of logistic issues for transport	0	1	0	0	0	1	0	0	1	0	0	0	0
Manufacture, release and delivery of batches	0	1	0	0	0	1	0	0	0	0	0	0	0
Provision of QP release paperwork to sites	0	1	0	0	0	1	0	0	1	0	0	0	0
Re-order of IMP throughout trial	0	1	0	0	0	1	0	0	1	0	0	0	0				Trial pharmacist
Pharmacy
Development and approval of SOPs and forms	0	1	0	0	0	1	0	0	0	0	0	0	0				Trial pharmacist
Prescriptions	0	1	0	0	0	1	0	0	0	0	0	0	0				Trial pharmacist
Dispensing record	0	1	0	0	0	1	0	0	0	0	0	0	0				Trial pharmacist
Return	0	1	0	0	0	1	0	0	0	0	0	0	0				Trial pharmacist
Ordering	0	1	0	0	0	1	0	0	0	0	0	0	0				Trial pharmacist
Re-call	0	1	0	0	0	1	0	0	0	0	0	0	0				Trial pharmacist
Destruction	0	1	0	0	0	1	0	0	0	0	0	0	0				Trial pharmacist
Accountability	0	1	0	0	0	1	0	0	0	0	0	0	0				Trial pharmacist
Staff training	0	1	0	0	0	1	0	0	0	0	0	0	0				Trial pharmacist
Monitoring storage conditions	0	1	0	0	0	1	0	0	0	0	0	0	0				Trial pharmacist
CTU activities after enrolment of first patient
Randomisation	0	0	1	0	0	0	0	0	0	1	1	0	0
Drug dispatch	0	1	0	0	0	1	0	0	0	0	0	0	0				Trial pharmacist
Results reviewed & returned to sites (e.g. safety blood samples)	0	1	1	0	0	1	0	0	0	0	1	0	0
Central SAE collection	0	0	1	0	0	0	0	0	0	0	1	1	1
SAE review & classification	0	1	0	0	0	1	0	0	0	0	0	0	0	Investigator
E1pedited reporting of SUSARs or safety issues	0	1	0	0	0	1	0	0	0	0	0	0	0		Sponsor
Annual safety report - MHRA	0	1	1	0	0	1	0	0	0	0	1	0	0	Investigator
Annual progress report to REC, Funding bodies, Sponsor etc	0	1	1	0	0	1	0	0	0	0	1	0	0	Investigator
Review of reports	0	1	0	0	0	1	0	0	0	0	0	0	0	Investigator
Liaising with sites regarding deviations	0	1	1	0	0	1	0	0	0	0	1	1	1
Submission of amendments	0	1	0	0	0	1	0	0	0	0	0	0	0
Re-training of staff	0	1	0	0	0	1	0	0	0	0	0	0	0
Budget & cost review	0	1	1	0	0	1	1	0	0	0	0	0	0
Ongoing liaison with finance department regarding costs.	0	1	0	0	0	1	1	0	0	0	0	0	0
Site Activities
Assist in preparation of applications for local approvals	0	1	0	0	0	1	0	0	0	0		0
Staff training and initiation	0	1	0	0	0	1	0	0	0	0		0
Collection of CVs	0	1	0	0	0	1	0	0	1	0		0
Complete delegation log	0	0	0	0	0	0	0	0	0	0		0
Preliminary screening of patient lists / notes etc	0	0	0	0	0	0	0	0	0	0		0
Invited patients to attend screening visit	0	0	0	0	0	0	0	0	0	0		0
Consent patients	0	0	0	0	0	0	0	0	0	0		0
Study visit as per protocol	0	0	0	0	0	0	0	0	0	0		0
CRF completion	0	0	0	0	0	0	0	0	0	0		0
Registration of patients	0	0	0	0	0	0	0	0	0	0		0
Completion of prescriptions	0	0	0	0	0	0	0	0	0	0		0
Dispensing of study drug	0	0	0	0	0	0	0	0	0	0		0
Data collection and submission to Sponsor / Coordinating Centre (incl AE & SAE)	0	0	0	0	0	0	0	0	0	0		0
Drug accountability	0	0	0	0	0	0	0	0	0	0		0
Maintenance of site file	0	0	0	0	0	0	0	0	0	0		0
Submission of amendments to NHS organisation	0	0	0	0	0	0	0	0	0	0		0
Booking courier for transport of specimens	0	0	0	0	0	0	0	0	0	0		0
Writing to patients with appointment details	0	0	0	0	0	0	0	0	0	0		0
Clinic room booking / book scans etc.	0	0	0	0	0	0	0	0	0	0		0
Requesting hospital notes for visits	0	0	0	0	0	0	0	0	0	0		0
Notification of patients GP	0	0	0	0	0	0	0	0	0	0		0
Resolution of data queries	0	0	0	0	0	0	0	0	0	0		0
Assist with monitoring visits	0	0	0	0	0	0	0	0	0	0		0
Internal reporting to Trust	0	0	0	0	0	0	0	0	0	0		0
Archiving	0	0	0	0	0	0	0	0	0	0		0
Investigators meeting	0	0	0	0	0	0	0	0	0	0		0
Team meetings in relation to trial	0	0	0	0	0	0	0	0	0	0		0
												0
Statistics & Study Reports
Development and approval of analysis plan	0	1	1	1	0	1	0	0	0	0		0		Investigator
Data cleaning	0	0	1	0	0	0	0	0	0	1		1
Blind data review	0	1	1	1	0	1	0	0	0	0		0		Investigator
Statistical analysis and review	0	1	1	1	0	1	0	0	0	0		0		Investigator
Preparation of final study report for regulatory bodies	0	1	1	1	0	1	0	0	0	0		0		Investigator
Reports to funders & other bodies	0	1	1	1	0	1	0	0	0	0		0		Investigator
Development of paper for publication	0	1	1	1	0	1	0	0	0	0		0		Investigator
Study Archiving
Site close-out visit	0	1	0	0	0	1	0	0	0	0		0
Validation or archiving arrangements	0	1	1	0	0	1	0	0	0	0		0
Archiving of material	0	1	0	0	0	1	0	0	0	0		0
COUNT		160	160	160		160	160		160	160		161

## Sheet: Soton
Maps to (Sheffield CTRU roles)	QA	Trial Manager	Data Manager	Senior Statistician	Junior Statistician	RA	Administrator	CTU Advice	Clerical	n/a	n/a	n/a	n/a	n/a
	Quality & Regulatory Officer	Clinical Trial Coordinator	Data Manager	Statistician/s		Clinical Trials Assistant		Senior Clinical Trials Manager	Clinical Trials Unit Administrator	Data Officer	Quality & Regulatory Manager	Clinical Research Fellow	Operations Director	Clinical Trials Manager
Funding & Grants
Literature review	0	0	0	1	0	0	0	0	0	0	0	1	0	0
Develop research question	0	0	0	1	0	0	0	1	0	0	0	1	0	0
Liaison with statisticians for design proposal and sample size	0	0	0	0	0	0	0	1	0	0	0	1	1	0
Scoping of requirements (staff and research costs)	0	0	0	0	0	0	0	1	0	0	0	0	1	0
Preliminary discussions on sponsorship arrangements	0	0	0	0	0	0	0	1	0	0	0	0	0	1
Costing / FEC	0	0	0	0	0	0	0	1	0	0	0	0	1	0
Negotiations with institution that will manage / receive funding	0	0	0	0	0	0	0	1	0	0	0	0	1	0
Completion & submission of grant application form	0	0	0	1	0	0	0	1	0	0	1	1	0	0
Grant Interview / Presentation	0	0	0	1	0	0	0	0	0	0	0	0	0	0
Revisions to proposal as required	0	0	0	1	0	0	0	1	0	0	0	1	0	0
Acceptance of offer and completion of contracts	0	0	0	0	0	0	0	1	0	0	1	0	0	1
Parallel / additional submissions to other funders	0	0	0	1	0	0	0	1	0	0	0	1	0	1
Confirmation of Sponsorship arrangements	0	0	0	0	0	0	0	1	0	0	1	0	0	1
Monitoring & pharmacovigilance
Development of trial monitoring plan	0	0	0	0	0	0	0	1	0	0	0	0	0	1
Assemble DMC	0	0	0	0	0	0	0	0	0	0	0	0	0	1
Assemble TSC	0	0	0	0	0	0	0	0	0	0	0	0	0	1
Declaration of Interests	0	0	0	1	0	0	0	0	0	0	0	0	0	0
Development of charters / procedures for oversight committees	0	0	0	0	0	0	0	0	0	0	1	0	0	1
Development & approval of trial specific pharmacovigilance SOPs and forms	1	0	1	1	0	0	0	0	0	0	1	0	0	1
Development of monitoring schedule, SOPs, forms	1	1	0	0	0	0	0	1	0	0	1	0	0	1
Preparation and submission of regular reports to DMC & TSC	0	1	0	0	0	0	0	1	0	1	1	1	0	1
Preparation and submission of annual safety report	1	1	1	1	0	0	0	1	0	1	1	1	0	1
Scheduling & facilitating Data Monitoring Committee meetings	0	0	0	1	0	1	0	0	0	1	0	1	0	1
Scheduling & facilitating Trial Steering Committee meetings	0	1	0	1	0	1	0	0	1	1	1	1	0	1
Site Monitoring visits	1	1	1	0	0	1	0	0	0	1	1	0	0	1
Preparation of monitoring reports	0	1	0	0	0	0	0	0	0	0	0	0	0	0
Review of monitoring reports	0	1	0	0	0	0	0	0	0	0	1	0	0	1
Follow-up & resolution of monitoring issues	1	1	1	0	0	1	0	1	0	1	1	0	0	1
		0	0
Finance & HR
Negotiations with institution that will manage / receive funding	0	0	0	0	0	0	0	1	0	0	0	0	1	1
Set-up of cost centres, budget signatories, etc.	0	0	0	0	0	0	0	1	1	0	0	0	1	1
Liaison with HR for JDs and pay scale ratings for trial specific staff	0	0	1	1	0	0	0	1	1	0	1	0	1	1
Advertising for trial specific staff	0	1	1	1	0	0	0	1	1	0	1	0	1	1
Interview of trial specific staff	1	0	1	1	0	0	0	1	0	0	1	0	1	1
Appointment of trial specific staff	0	0	1	1	0	0	0	1	1	0	1	0	1	1
Training of appointed staff	1	1	1	1	0	1	0	1	1	1	1	1	1	1
Training of existing coordinating staff	1	1	1	1	0	1	0	1	1	1	1	1	1	1
Protocol & procedures
Development, review and approval of the following:	0	0	0	0	0	0	0	0	0	0	0	0	0	0
Protocol	1	1	1	1	0	0	0	1	0	0	1	1	0	1
PIS	1	1	0	0	0	0	0	1	0	0	1	1	0	1
Consent Form	1	1	0	0	0	0	0	1	0	0	1	1	0	1
SOPs	1	1	1	1	0	1	0	1	1	1	1	1	1	1
Forms	1	1	1	1	0	1	0	1	0	1	1	1	0	1
Case Report Forms	1	1	1	1	0	1	0	1	0	1	1	1	0	1
Printing of CRFs	0	0	0	0	0	0	0	0	0	0	0	0	0	0
Printing documents for site files	0	1	0	0	0	1	0	0	0	0	0	0	0	1
Assembling site files	0	1	0	0	0	1	0	0	0	0	0	0	0	1
Developing new questionnaires or licensing use of existing instruments	0	0	1	0	0	0	0	1	0	0	1	1	0	1
Development and validation of randomisation procedure & related SOPs for site staff	0	1	1	1	0	0	0	1	0	1	1	0	0	1
Suppliers & contractors
Negotiation with labs, outside contractors	0	1	1	0	0	0	0	1	1	0	1	0	1	1
Audit of supplier e.g. labs, IT developers, IMP suppliers	0	0	0	0	0	0	0	0	0	0	1	0	0	1
Confirmation of suppliers, labs etc.	0	1	0	0	0	0	0	1	0	0	1	0	1	1
Agreement of terms with suppliers / contract labs	0	0	0	0	0	0	0	1	0	0	1	0	1	1
Review and completion of contracts as required	0	0	0	0	0	0	0	1	0	0	1	0	1	1
Collect pricing and timeline information on consumables	0	0	0	0	0	0	0	1	1	0	0	0	0	1
Order consumables (Site files, blood collection tubes, measurement equipment etc)	0	1	0	0	0	1	0	0	1	0	0	0	0	1
Study sites
Negotiations with potential sites regarding interest and feasibility	0	1	0	0	0	0	0	1	0	0	0	0	0	1
Costing & feasibility at site	0	1	0	0	0	0	0	1	0	0	0	0	0	1
Submission of applications for research governance approval	0	1	0	0	0	0	0	0	0	0	1	0	0	1
Development of training for site investigators	0	1	1	0	0	0	0	0	0	1	1	0	0	1
Dispatching equipment to sites	0	1	0	0	0	1	0	0	0	1	0	0	0	1
Schedule initiation visits / training days	0	1	0	0	0	0	0	0	0	1	0	0	0	1
Forward details of approvals to site	0	1	0	0	0	0	0	0	0	0	0	0	0	1
Write to sites to confirm recruitment can begin	0	1	0	0	0	0	0	0	0	0	0	0	0	1
Applications
Draft, review, approve, sign and submit applications and amendments to	0	0	0	0	0	0	0	0	0	0	0	0	0	0
Ethics	1	1	0	0	0	0	0	1	0	0	1	1	0	1
MHRA	1	1	0	0	0	0	0	1	0	0	1	1	0	1
Other regulators (PIAG, GTAC, HTA_	1	1	0	0	0	0	0	1	0	0	1	1	0	1
Receive, manage and circulate approvals from regulatory bodies	0	1	0	0	0	1	0	0	0	0	0	1	0	1
Liaise with regulators to meet terms of approval throughout study period	1	1	0	0	0	0	0	0	0	0	1	0	0	1
Advertising & promotion
Draft, review and approve details of:
Media announcements	1	0	1	1	0	0	0	1	0	1	1	1	1	1
Advertising	1	1	1	0	0	0	0	1	0	1	1	1	0	1
Study Website	1	1	1	0	0	1	0	1	1	1	1	1	0	1
Study Newsletters (Patient & Site)	1	1	1	1	0	1	0	1	0	1	1	1	0	1
Data management & related activities
Third party audit if supplier being used for database development	0	0	1	0	0	0	0	0	0	0	1	0	1	0
Development & approval of User Specification	0	1	1	1	0	0	0	0	0	1	1	0	1	1
Development and approval of Functional Specification for Database	0	1	1	1	0	0	0	0	0	1	1	0	1	1
Development and design of database	0	0	1	0	0	0	0	0	0	1	0	0	0	0
Qualification and testing of database	1	1	1	1	0	1	0	1	0	1	1	1	1	1
Development of specific data management SOPs	1	0	1	1	0	0	0	1	0	1	1	0	1	1
Receive data	1	0	1	0	0	0	0	0	0	1	1	0	0	0
Chase outstanding data	1	0	0	0	0	0	0	0	0	1	1	0	0	0
Check data & raise queries	1	0	1	1	0	0	0	0	0	1	1	0	0	0
Enter data	1	0	1	0	0	0	0	0	0	1	1	0	0	0
Temporary database lock	0	0	1	1	0	0	0	0	0	0	0	0	0	0
Data extracted for periodic reports	1	0	1	1	0	0	0	0	0	1	1	0	0	0
Final database lock	0	0	1	1	0	0	0	0	0	0	0	0	0	0
Backup	0	0	1	0	0	0	0	0	0	0	0	0	0	0
Archiving	1	1	1	1	0	1	0	1	1	1	1	1	1	1
IMP related activities
Identification of IMP manufacturer / supplier	0	0	0	0	0	0	0	1	0	0	1	1	1	1
Collection of key documents from IMP manufacturer for submission to regulators	0	1	0	0	0	0	0	1	0	0	0	1	0	1
Investigator's Brochure (development / approval / circulation)	0	1	0	0	0	0	0	1	0	0	0	1	0	1
Identify QP	0	1	0	0	0	0	0	1	0	0	0	1	0	1
Agreement of contract for the supply of IMP	0	1	0	0	0	0	0	1	0	0	1	0	0	1
Develop and approve label	0	1	0	0	0	0	0	1	0	0	1	0	0	1
Consider storage requirements e.g. RT, refrigerator	0	1	0	0	0	0	0	1	0	0	0	0	0	1
Purchase of temperature control devices / agreement of logistic issues for transport	0	1	0	0	0	0	0	0	0	0	0	0	0	1
Manufacture, release and delivery of batches	0	1	0	0	0	0	0	0	0	0	0	0	0	1
Provision of QP release paperwork to sites	0	1	0	0	0	0	0	0	0	0	0	0	0	1
Re-order of IMP throughout trial	0	1	0	0	0	0	0	1	1	1	0	0	0	1
	0	0	0
Pharmacy
Development and approval of SOPs and forms	1	1	0	0	0	0	0	1	0	0	1	0	0	1
Prescriptions	0	0	0	0	0	0	0	0	0	0	0	0	0	0
Dispensing record	0	0	0	0	0	0	0	0	0	0	0	0	0	0
Return	0	1	0	0	0	0	0	0	0	0	0	0	0	1
Ordering	0	1	0	0	0	0	0	0	0	0	0	0	0	1
Re-call	0	1	0	0	0	0	0	0	0	0	0	0	0	1
Destruction	0	1	0	0	0	0	0	0	0	0	0	0	0	1
Accountability	0	1	0	0	0	0	0	0	0	0	0	0	0	1
Staff training	0	1	0	0	0	0	0	0	0	0	0	0	0	1
Monitoring storage conditions	0	1	0	0	0	0	0	0	0	0	0	0	0	1
CTU activities after enrolment of first patient
Randomisation	0	1	1	1	0	0	0	1	0	1	1	0	0	1
Drug dispatch	0	1	0	0	0	0	0	1	0	1	0	0	0	1
Results reviewed & returned to sites (e.g. safety blood samples)	1	1	0	1	0	0	0	0	0	1	1	0	0	1
Central SAE collection	1	1	0	0	0	0	0	0	1	0	1	0	0	1
SAE review & classification	1	1	0	1	0	0	0	1	0	0	1	1	1	1
Expedited reporting of SUSARs or safety issues	1	1	0	0	0	0	0	0	0	0	1	0	0	1
Annual safety report - MHRA	1	1	1	0	0	0	0	1	0	1	1	1	0	1
Annual progress report to REC, Funding bodies, Sponsor etc	1	1	1	0	0	0	0	1	0	1	1	1	0	1
Review of reports	1	1	0	1	0	0	0	1	0	0	1	1	0	1
Liaising with sites regarding deviations	1	1	1	1	0	1	0	1	0	1	1	0	0	1
Submission of amendments	1	1	0	0	0	0	0	1	0	0	1	0	0	1
Re-training of staff	1	1	1	1	0	1	0	1	0	1	1	1	0	1
Budget & cost review	0	0	0	0	0	0	0	1	1	0	0	0	1	1
Ongoing liaison with finance department regarding costs.	0	0	0	0	0	0	0	1	1	0	0	0	1	1
Site Activities
Assist in preparation of applications for local approvals	0	1	0	0	0	1	0	0	0	0	0	0	0	1
Staff training and initiation	1	1	1	0	0	0	0	0	0	1	1	0	0	1
Collection of CVs	0	1	0	0	0	1	0	0	0	0	0	0	0	0
Complete delegation log / collect	0	1	0	0	0	1	0	0	0	1	0	0	0	0
Preliminary screening of patient lists / notes etc	0	0	0	0	0	0	0	0	0	0	0	0	0	0
Invited patients to attend screening visit	0	0	0	0	0	0	0	0	0	0	0	0	0	0
Consent patients	0	0	0	0	0	0	0	0	0	0	0	0	0	0
Study visit as per protocol	0	1	0	0	0	0	0	0	0	1	0	0	0	0
CRF completion	0	0	0	0	0	0	0	0	0	0	0	0	0	0
Registration of patients	0	1	1	0	0	0	0	1	0	1	0	0	0	1
Completion of prescriptions	0	0	0	0	0	0	0	0	0	0	0	0	0	0
Dispensing of study drug	0	0	0	0	0	0	0	0	0	0	0	0	0	0
Data collection and submission to Sponsor / Coordinating Centre (incl AE & SAE)	1	1	1	0	0	0	0	1	0	1	1	0	0	1
Drug accountability	0	1	0	0	0	0	0	0	0	0	0	0	0	1
Maintenance of site file	0	0	0	0	0	0	0	0	0	0	0	0	0	0
Submission of amendments to NHS organisation	0	1	0	0	0	0	0	0	0	0	0	0	0	1
Booking courier for transport of specimens	0	1	0	0	0	1	0	0	1	0	0	0	1	1
Writing to patients with appointment details	0	1	0	0	0	1	0	0	0	0	0	0	0	0
Clinic room booking / book scans etc.	0	0	0	0	0	0	0	0	0	0	0	0	0	0
Requesting hospital notes for visits	0	0	0	0	0	0	0	0	0	0	0	0	0	0
Notification of patients GP	0	0	0	0	0	0	0	0	0	0	0	0	0	0
Resolution of data queries	1	1	1	0	0	0	0	0	0	1	0	0	0	0
Assist with monitoring visits	1	1	1	1	0	1	0	1	0	1	1	0	0	1
Internal reporting to Trust	0	0	0	0	0	0	0	0	0	0	0	0	0	0
Archiving	0	1	1	0	0	0	0	0	0	1	0	0	0	1
Investigators meeting	0	1	1	1	0	1	0	1	0	1	0	0	0	1
Team meetings in relation to trial	1	1	1	1	0	1	0	1	0	1	1	1	0	1
Statistics & Study Reports
Development and approval of analysis plan	0	0	0	1	0	0	0	0	0	0	0	1	0	1
Data cleaning	1	1	1	1	0	0	0	0	0	1	1	1	0	0
Blind data review	1	0	0	1	0	0	0	0	0	0	1	0	0	0
Statistical analysis and review	0	0	0	1	0	0	0	0	0	0	0	1	0	0
Preparation of final study report for regulatory bodies	1	1	1	1	0	0	0	1	0	1	1	1	1	1
Reports to funders & other bodies	1	1	1	1	0	0	0	1	0	1	1	1	1	1
Development of paper for publication	1	1	1	1	0	0	0	1	0	1	1	1	1	1
Study Archiving
Site close-out visit	0	1	0	0	0	0	0	0	0	0	0	0	0	1
Validation or archiving arrangements	1	1	1	1	0	0	0	1	0	1	1	0	0	1
Archiving of material	1	1	1	1	0	1	0	0	0	1	1	0	0	1

## Sheet: Notes
Actions taken:
All columns B-J have Sheffield CTU roles.
All 'Yes', 'x' etc changed to '1'.
If there is no match the column is left in but is blank.
Where there is more than one job role (eg RA*) this is listed after column J.
N/a job roles are the last columns listed.
Moved Programmer to col K for Oxford and Peninsula
LEEDS confirmed that their Trial Asst role is equivalent to our Clerical.
12.2.14: Unmerged job roles so the same as on individual CRU spreadsheets
12.2.14: MRC confirmed that Band 3 clinical project manager maps to our CTRU Advice.
12.2.14: NEWCASTLE have costed an "assistant trial manager" in the task analysis but this doesn't feature in their roles spreadsheet. Confirmed with DH this is included under Job Category 3 Trial Manager which is mapped to our TM.
Questions:
Oxford: Should Training & monitoring coordinator be under QA rather than RA? (Nothing currently under QA)
Oxford: nothing under CTRU Advice?
LEEDS: Head of Trial Management, Senior TM, Senior Trial Coordinator were all combined in 1 column on Leeds' spreadsheet but STC is probably equivalent to our Admin; Head of TM to our Advice (both Admin and CTRU Advice columns are blank). Leave as is?
Note: In several cases similar roles are split between staff: eg SOTON - QA manager and QA officer - some units (e.g. Sheffield) have this in practice, but put one block cost in for the silo- QA (snr and jnr) and DM (7.9's vs 5.x's)
