# Supplementary material for: Comparative costs and activity from a sample of UK clinical trials units
Source: Trials. 2017 May 2;18:203. doi: 10.1186/s13063-017-1934-3 (PMC5414193; doi:10.1186/s13063-017-1934-3)
Supplement: Supplementary file 5 — Summary of tasks by role by CTU. (XLSX 20 kb) [file 13063_2017_1934_MOESM5_ESM.xlsx]

## Sheet: Tasks
Category	Task	QA	Trial manager	Data manager	Senior statistician	Junior statistician	RA	Administrator	CTU advisor	Clerical
Funding & Grants	Literature review	0	3	0	6	0	0	0	3	0
	Develop research question	0	4	0	6	0	0	1	4	0
	Liaison with statisticians for design proposal and sample size	0	3	0	6	0	1	0	3	0
	Scoping of requirements (staff and research costs)	0	4	1	2	0	0	1	5	0
	Preliminary discussions on sponsorship arrangements	0	3	0	0	0	1	0	4	0
	Costing / FEC	0	4	1	1	0	0	3	5	1
	Negotiations with institution that will manage / receive funding	0	4	0	0	0	0	2	5	0
	Completion & submission of grant application form	0	5	0	6	0	0	1	5	0
	Grant Interview / Presentation	0	1	0	4	0	0	0	2	0
	Revisions to proposal as required	0	5	0	6	0	0	0	5	0
	Acceptance of offer and completion of contracts	0	4	0	1	0	0	3	4	1
	Parallel / additional submissions to other funders	0	5	0	5	0	0	0	5	0
	Confirmation of Sponsorship arrangements	0	4	0	0	0	1	0	3	0
Monitoring & pharmacovigilance	Development of trial monitoring plan	1	6	2	2	0	3	0	3	0
	Assemble DMC	0	5	0	1	0	1	1	1	1
	Assemble TSC	0	5	0	1	0	1	1	1	1
	Declaration of Interests	0	5	0	1	0	2	1	1	0
	Development of charters / procedures for oversight committees	0	5	0	2	0	1	1	3	0
	Development & approval of trial specific pharmacovigilance SOPs and forms	2	7	3	2	0	2	0	3	0
	Development of monitoring schedule, SOPs, forms	3	6	3	1	0	4	0	4	0
	Preparation and submission of regular reports to DMC & TSC	0	6	3	6	2	2	0	2	0
	Preparation and submission of annual safety report	1	7	4	3	1	2	0	3	0
	Scheduling & facilitating Data Monitoring Committee meetings	0	5	0	3	0	3	2	0	2
	Scheduling & facilitating Trial Steering Committee meetings	0	6	0	1	0	3	2	0	3
	Site Monitoring visits	2	5	2	0	0	5	0	1	0
	Preparation of monitoring reports	1	5	0	0	0	4	0	0	0
	Review of monitoring reports	1	5	0	0	0	3	0	2	0
	Follow-up & resolution of monitoring issues	2	7	2	1	0	5	0	2	0
Finance & HR	Finance/HR negotiations with institution that will manage / receive funding	0	4	0	0	0	0	3	4	0
	Set-up of cost centres, budget signatories, etc.	0	2	0	0	0	0	4	2	4
	Liaison with HR for JDs and pay scale ratings for trial specific staff	0	4	1	2	0	0	3	3	3
	Advertising for trial specific staff	1	4	1	2	0	0	4	2	3
	Interview of trial specific staff	2	5	2	3	1	1	3	4	2
	Appointment of trial specific staff	1	4	2	3	1	1	3	3	3
	Training of appointed staff	2	5	2	3	1	3	0	2	1
	Training of existing coordinating staff	1	6	2	2	1	4	0	2	1
Protocol & procedures	Protocol	2	8	3	7	0	3	0	4	0
	PIS	2	8	0	1	0	3	0	3	0
	Consent Form	2	8	0	1	0	3	0	3	0
	SOPs	3	8	6	5	1	5	1	4	2
	Forms	2	6	4	1	0	3	0	1	0
	Case Report Forms	2	6	6	5	1	4	1	3	1
	Printing of CRFs	0	4	1	0	0	0	1	0	2
	Printing documents for site files	0	4	1	0	0	2	1	0	4
	Assembling site files	0	3	1	0	0	3	1	0	4
	Developing new questionnaires or licensing use of existing instruments	0	4	4	4	1	3	0	3	2
	Development and validation of randomisation procedure & related SOPs for site staff	0	4	5	7	1	2	0	2	0
Suppliers & contractors	Negotiation with labs, outside contractors	0	6	1	0	0	2	1	3	1
	Audit of supplier e.g. labs, IT developers, IMP suppliers	0	2	0	0	0	2	0	1	0
	Confirmation of suppliers, labs etc.	0	5	0	0	0	2	1	3	0
	Agreement of terms with suppliers / contract labs	0	7	0	0	0	2	2	4	0
	Review and completion of contracts as required	0	6	0	0	0	2	3	4	0
	Collect pricing and timeline information on consumables	0	5	0	0	0	2	1	3	3
	Order consumables (Site files, blood collection tubes, measurement equipment etc)	0	5	1	0	0	3	1	0	5
iMP related activities	Negotiations with potential sites regarding interest and feasibility	0	9	0	0	0	3	0	3	1
	Costing & feasibility at site	0	7	0	0	0	2	0	4	0
	Submission of applications for research governance approval	0	8	0	0	0	2	0	0	0
	Development of training for site investigators	1	7	3	0	0	5	0	1	0
	Dispatching equipment to sites	0	5	1	0	0	3	1	0	4
	Schedule initiation visits / training days	0	6	0	0	0	4	0	0	3
	Forward details of approvals to site	0	6	1	0	0	3	0	0	3
	Write to sites to confirm recruitment can begin	0	5	1	0	0	3	0	0	0
Applications	Ethics	1	7	0	0	0	3	0	2	0
	MHRA	1	8	0	0	0	3	0	3	0
	Other regulators (PIAG, GTAC, HTA_	1	8	0	0	0	3	0	3	0
	Receive, manage and circulate approvals from regulatory bodies	0	8	0	0	0	4	0	1	1
	Liaise with regulators to meet terms of approval throughout study period	1	7	0	0	0	3	0	1	0
Advertising & promotion	Media announcements	1	5	1	3	0	2	0	3	0
	Advertising	1	7	1	1	0	2	1	3	0
	Study Website	1	7	2	1	0	4	1	3	2
	Study Newsletters (Patient & Site)	1	7	2	2	0	5	1	3	0
Data management & related activities	Third party audit if supplier being used for database development	0	0	3	0	0	0	0	0	0
	Development & approval of User Specification	0	4	6	3	1	2	0	2	0
	Development and approval of Functional Specification for Database	0	3	7	5	1	1	0	1	0
	Development and design of database	0	2	6	1	1	1	0	1	0
	Qualification and testing of database	1	5	8	4	1	2	0	1	1
	Development of specific data management SOPs	2	1	8	3	1	0	0	1	0
	Receive data	1	1	7	0	0	1	0	0	1
	Chase outstanding data	1	3	6	1	0	3	0	0	2
	Check data & raise queries	1	1	7	3	1	3	0	0	1
	Enter data	1	1	3	0	0	1	0	0	1
	Temporary database lock	0	0	7	1	0	1	0	1	0
	Data extracted for periodic reports	1	0	7	6	1	0	0	0	0
	Final database lock	0	0	6	3	1	0	0	1	0
	Backup	0	0	6	0	0	0	0	0	0
	Data archiving	1	5	5	2	1	1	0	1	2
IMP related activities	Identification of IMP manufacturer / supplier	0	5	0	0	0	2	0	2	0
	Collection of key documents from IMP manufacturer for submission to regulators	0	6	0	0	0	2	0	2	0
	Investigator's Brochure (development / approval / circulation)	0	7	0	0	0	2	0	2	1
	Identify QP	0	6	0	0	0	2	0	3	0
	Agreement of contract for the supply of IMP	0	5	0	1	0	2	0	3	0
	Develop and approve label	0	7	0	0	0	2	0	3	0
	Consider storage requirements e.g. RT, refrigerator	0	7	0	0	0	3	0	4	0
	Purchase of temperature control devices / agreement of logistic issues for transport	0	7	0	0	0	2	0	2	2
	Manufacture, release and delivery of batches	0	5	0	0	0	3	1	0	0
	Provision of QP release paperwork to sites	0	6	0	0	0	3	0	1	2
	Re-order of IMP throughout trial	0	4	0	0	0	3	0	1	4
Pharmacy	Development and approval of SOPs and forms	2	7	0	0	0	5	0	2	0
	Prescriptions	0	4	0	0	0	3	0	0	0
	Dispensing record	0	4	1	0	0	3	0	0	0
	Return	0	5	0	0	0	3	0	0	1
	Ordering	0	5	1	1	0	4	0	1	1
	Re-call	0	5	1	0	0	4	0	0	0
	Destruction	0	5	1	0	0	3	0	0	1
	Accountability	0	5	1	0	0	4	0	0	0
	Staff training	0	6	0	0	0	5	0	0	0
	Monitoring storage conditions	0	5	0	0	0	5	0	0	0
CTU activities after enrolment of first patient	Randomisation	0	3	4	3	1	1	0	1	0
	Drug dispatch	0	3	1	0	1	2	0	1	2
	Results reviewed & returned to sites (e.g. safety blood samples)	1	4	2	1	1	2	0	0	0
	Central SAE collection	1	5	1	0	0	2	0	0	1
	SAE review & classification	1	5	1	1	0	3	0	1	0
	Expedited reporting of SUSARs or safety issues	1	6	1	0	0	3	1	1	0
	Annual safety report - MHRA	1	7	3	2	1	2	0	2	0
	Annual progress report to REC, Funding bodies, Sponsor etc	1	8	2	1	0	2	0	2	0
	Review of reports	1	5	1	3	0	1	0	4	0
	Liaising with sites regarding deviations	1	7	3	1	0	5	0	3	0
	Submission of amendments	1	9	0	0	0	3	0	2	0
	Re-training of staff	1	5	1	1	0	5	0	2	1
	Budget & cost review	0	4	1	0	0	2	2	3	1
	Ongoing liaison with finance department regarding costs.	0	4	0	0	0	1	2	3	1
Site Activities	Assist in preparation of applications for local approvals	0	6	0	0	0	4	0	1	1
	Staff training and initiation	1	6	3	0	0	4	0	1	0
	Collection of CVs	0	4	1	0	0	4	1	1	2
	Complete delegation log	0	2	0	0	0	2	0	0	1
	Preliminary screening of patient lists / notes etc	0	1	0	0	0	1	0	0	1
	Invited patients to attend screening visit	0	1	0	0	0	1	0	0	0
	Consent patients	0	1	0	0	0	1	0	0	0
	Study visit as per protocol	0	2	0	0	0	1	0	0	0
	CRF completion	0	1	0	0	0	2	1	0	0
	Registration of patients	0	2	1	0	0	1	0	1	0
	Completion of prescriptions	0	1	0	0	0	0	0	0	0
	Dispensing of study drug	0	1	0	0	0	0	0	0	0
	Data collection and submission to Sponsor / Coordinating Centre (incl AE & SAE)	1	3	1	0	0	2	0	1	0
	Drug accountability	0	2	0	0	0	1	0	0	0
	Maintenance of site file	0	2	0	0	0	2	1	0	1
	Submission of amendments to NHS organisation	0	3	0	0	0	2	0	0	0
	Booking courier for transport of specimens	0	2	0	0	0	1	0	0	1
	Writing to patients with appointment details	0	2	0	0	0	2	0	0	0
	Clinic room booking / book scans etc.	0	1	0	0	0	1	0	0	0
	Requesting hospital notes for visits	0	1	0	0	0	1	0	0	1
	Notification of patients GP	0	1	0	0	0	1	0	0	1
	Resolution of data queries	1	2	1	0	0	1	0	0	1
	Assist with monitoring visits	1	3	2	1	1	3	0	1	0
	Internal reporting to Trust	0	1	1	0	0	1	1	0	0
	Site archiving	0	3	1	0	0	2	1	0	1
	Investigators meeting	0	3	1	1	0	3	1	1	0
	Team meetings in relation to trial	1	2	1	1	0	2	0	1	0
Statistics & Study Reports	Development and approval of analysis plan	0	3	2	9	1	1	0	2	0
	Data cleaning	1	4	7	5	1	2	0	0	1
	Blind data review	1	2	1	4	0	1	0	0	0
	Statistical analysis and review	0	1	1	9	1	1	0	1	0
	Preparation of final study report for regulatory bodies	1	6	3	6	1	3	0	4	0
	Reports to funders & other bodies	1	7	3	5	1	3	0	4	0
	Development of paper for publication	1	6	2	9	1	2	0	4	0
Study Archiving	Site close-out visit	0	6	1	0	0	4	0	1	0
	Validation or archiving arrangements	2	6	3	1	0	2	0	2	1
	Archiving of material	1	6	1	1	0	4	0	2	1
Kappa		0.01	0.14	0.30	0.36	-0.01	0.02	0.10	0.09	0.11
